# Supplementary material for: Syntheses, Raman spectroscopy and crystal structures of alkali hexa­fluorido­rhenates(IV) revisited
Source: Acta Crystallogr E Crystallogr Commun. 2018 Apr 6;74(Pt 5):646–9. doi: 10.1107/S2056989018005297 (PMC5947479; doi:10.1107/S2056989018005297)
Supplement: Supplementary file 1 [file e-74-00646-sup1.cif]

##############################################################################
#                                                                            #
# This CIF contains the data in a paper accepted for publication in          #
# Acta Crystallographica Section E. It conforms to the requirements of       #
# Notes for Authors for Acta Crystallographica Section E, and has been       #
# peer reviewed under the auspices of the IUCr Commission on Journals.       #
#                                                                            #
# Full details of the Crystallographic Information File format               #
# are given in the paper "The Crystallographic Information File (CIF):       #
# a New Standard Archive File for Crystallography" by S. R. Hall, F. H.      #
# Allen and I. D. Brown [Acta Cryst. (1991), A47, 655-685].                  #
#                                                                            #
# The current version of the core CIF dictionary is obtainable from          #
# ftp://ftp.iucr.org/pub/cif_core.dic.                                       #
#                                                                            #
# Software is freely available for graphical display of the structure(s)     #
# in this CIF. For information consult the CIF software page                 #
# http://www.iucr.org/resources/cif/software.                                #
#                                                                            #
# This file may be used for bona fide research purposes within the           #
# scientific community so long as proper attribution is given to the journal # 
# article from which it was obtained.                                        #
#                                                                            #
##############################################################################
data_global
_audit_creation_method     'APEX3 v2016.5-0'
_journal_data_validation_number     ?
_journal_date_recd_electronic     2017-12-17
_journal_date_accepted     2018-04-03
_journal_name_full     'Acta Crystallographica, Section E'
_journal_year     2018
_journal_volume     74
_journal_issue      5
_journal_page_first     0
_journal_page_last     0
_journal_paper_category     GI
_journal_paper_doi     10.1107/S2056989018005297
_journal_coeditor_code     WM5432
_publ_contact_author_name     'Samundeeswari Mariappan Balasekaran'
_publ_contact_author_address
;
Department of Chemistry
University of Nevada Las Vegas
4505 South Maryland Parkway
Las Vegas, Nevada, 89154
United States
;
_publ_contact_author_email     'm.b.eswari@unlv.edu'
_publ_contact_author_fax     '702-895-1907'
_publ_contact_author_phone     '702-895-1457'
_publ_section_title
;
Syntheses, Raman spectroscopy and crystal structures of alkali
hexafluoridorhenates(IV) revisited
;
_publ_section_title_footnote     .
loop_
    _publ_author_name
    _publ_author_footnote
    _publ_author_address
    'Louis-Jean, James' .
;
Department of Chemistry
University of Nevada Las Vegas
4505 South Maryland Parkway
Las Vegas, Nevada, 89154
United States
;
    'Mariappan Balasekaran, Samundeeswari' .
;
Department of Chemistry
University of Nevada Las Vegas
4505 South Maryland Parkway
Las Vegas, Nevada, 89154
United States
;
    'Smith, Dean' .
;
Department of Physics and Astronomy and HiPSEC
University of Nevada Las Vegas
4505 South Maryland Parkway
Las Vegas, Nevada, 89154
United States
;
    'Salamat, Ashkan' .
;
Department of Physics and Astronomy and HiPSEC
University of Nevada Las Vegas
4505 South Maryland Parkway
Las Vegas, Nevada, 89154
United States
;
    'Pham, Chien Thang' .
;
Department of Chemistry,
Hanoi University of Science,
Hanoi,
Vietnam
;
    'Poineau, Frederic' .
;
Department of Chemistry
University of Nevada Las Vegas
4505 South Maryland Parkway
Las Vegas, Nevada, 89154
United States
;
_publ_section_synopsis
;
The <i>A</i>~2~[ReF~6~] (<i>A</i> = K, Rb, Cs) salts are isotypic and
crystallize in the K~2~[GeF~6~] structure type.
;
data_global_1
_audit_creation_method     'APEX3 v2016.5-0'
data_global_2
_audit_creation_method     'APEX3 v2016.5-0'
data_SMB_K2ReF6_1
_database_code_depnum_ccdc_archive 'CCDC 1834614'
_chemical_name_systematic
;
Dipotassium hexafluoridorhenate(IV)
;
_chemical_name_common     K2ReF6
_chemical_formula_moiety     'F6 Re, 2(K)'
_chemical_formula_sum     'F6 K2 Re'
_chemical_formula_iupac     'K2 [Re F6]'
_chemical_formula_weight     378.40
_chemical_melting_point     ?
_space_group_crystal_system     trigonal
_space_group_name_H-M_alt     'P -3 m 1'
_space_group_name_Hall     '-P 3 2"'
loop_
    _space_group_symop_operation_xyz
    'x, y, z'
    '-y, x-y, z'
    '-x+y, -x, z'
    'y, x, -z'
    '-x, -x+y, -z'
    'x-y, -y, -z'
    '-x, -y, -z'
    'y, -x+y, -z'
    'x-y, x, -z'
    '-y, -x, z'
    'x, x-y, z'
    '-x+y, y, z'
_cell_length_a     5.834(2)
_cell_length_b     5.834(2)
_cell_length_c     4.546(2)
_cell_angle_alpha     90
_cell_angle_beta     90
_cell_angle_gamma     120
_cell_volume     134.00(11)
_cell_formula_units_Z     1
_cell_measurement_reflns_used     2236
_cell_measurement_theta_min     4.0331
_cell_measurement_theta_max     30.4759
_cell_measurement_temperature     100.(2)
_exptl_crystal_description     hexagonal
_exptl_crystal_colour     'translucent colourless'
_exptl_crystal_size_max     0.103
_exptl_crystal_size_mid     0.066
_exptl_crystal_size_min     0.041
_exptl_crystal_density_diffrn     4.689
_exptl_crystal_density_meas     ?
_exptl_crystal_density_method     'not measured'
_exptl_crystal_F_000     167
_exptl_absorpt_coefficient_mu     24.261
_exptl_absorpt_correction_type     multi-scan
_exptl_absorpt_process_details
;
(<i>SADABS</i>; Bruker, 2015)
;
_exptl_absorpt_correction_T_min     0.14
_exptl_absorpt_correction_T_max     0.44
_exptl_special_details
;
;
_diffrn_ambient_temperature     100.(2)
_diffrn_radiation_type     'Mo K\a'
_diffrn_radiation_wavelength     0.71073
_diffrn_radiation_monochromator     'curved graphite'
_diffrn_measurement_device_type     'Bruker D8 QUEST'
_diffrn_measurement_method     '\f and \w scans'
_diffrn_detector_area_resol_mean     8.3333
_diffrn_reflns_number     2148
_diffrn_reflns_av_R_equivalents     0.0543
_diffrn_reflns_theta_min     4.03
_diffrn_reflns_theta_max     30.48
_diffrn_reflns_theta_full     30.48
_diffrn_measured_fraction_theta_max     1.000
_diffrn_measured_fraction_theta_full     1.000
_diffrn_reflns_limit_h_min     -8
_diffrn_reflns_limit_h_max     8
_diffrn_reflns_limit_k_min     -8
_diffrn_reflns_limit_k_max     8
_diffrn_reflns_limit_l_min     -6
_diffrn_reflns_limit_l_max     6
_refine_special_details
;
;
_reflns_number_total     180
_reflns_number_gt     180
_reflns_threshold_expression     'I > 2\s(I)'
_refine_ls_structure_factor_coef     Fsqd
_refine_ls_matrix_type     full
_refine_ls_R_factor_all     0.0158
_refine_ls_R_factor_gt     0.0158
_refine_ls_wR_factor_gt     0.0408
_refine_ls_wR_factor_ref     0.0408
_refine_ls_goodness_of_fit_ref     1.126
_refine_ls_restrained_S_all     1.126
_refine_ls_number_reflns     180
_refine_ls_number_parameters     12
_refine_ls_number_restraints     0
_refine_ls_number_constraints     ?
_refine_ls_hydrogen_treatment     undef
_refine_ls_weighting_scheme     calc
_refine_ls_weighting_details
              'w=1/[\s^2^(Fo^2^)+(0.0194P)^2^+0.5170P] where P=(Fo^2^+2Fc^2^)/3'
_atom_sites_solution_hydrogens     ?
_atom_sites_solution_primary     direct
_atom_sites_solution_secondary     difmap
_refine_ls_shift/su_max     0.000
_refine_ls_shift/su_mean     0.000
_refine_diff_density_max     1.802
_refine_diff_density_min     -1.368
_refine_ls_extinction_method     none
_refine_ls_extinction_coef     ?
loop_
    _atom_type_symbol
    _atom_type_description
    _atom_type_scat_dispersion_real
    _atom_type_scat_dispersion_imag
    _atom_type_scat_source
    F F 0.0171 0.0103 'International Tables Vol C Tables 4.2.6.8 and 6.1.1.4'
    K K 0.2009 0.2494 'International Tables Vol C Tables 4.2.6.8 and 6.1.1.4'
    Re Re -1.0185 7.2310 'International Tables Vol C Tables 4.2.6.8 and 6.1.1.4'
_computing_data_collection
;
APEX3 (Bruker, 2015)
;
_computing_cell_refinement
;
SAINT (Bruker, 2015)
;
_computing_data_reduction
;
SAINT (Bruker, 2015)
;
_computing_structure_solution
;
SHELXS (Sheldrick, 2008)
;
_computing_structure_refinement
;
SHELXL2014 (Sheldrick, 2015)
;
_computing_molecular_graphics
;
DIAMOND (Brandenburg, 2007)
;
_computing_publication_material
;
publCIF (Westrip, 2010)
;
loop_
    _atom_site_type_symbol
    _atom_site_label
    _atom_site_fract_x
    _atom_site_fract_y
    _atom_site_fract_z
    _atom_site_U_iso_or_equiv
    _atom_site_adp_type
    _atom_site_calc_flag
    _atom_site_occupancy
    _atom_site_disorder_assembly
    _atom_site_disorder_group
    Re Re1 0 0 0 0.00863(14) Uani d 1 . .
    F F1 0.3254(6) 0.1627(3) 0.2299(6) 0.0137(5) Uani d 1 . .
    K K1 0.3333 0.6667 0.2955(4) 0.0111(3) Uani d 1 . .
loop_
    _atom_site_aniso_label
    _atom_site_aniso_U_11
    _atom_site_aniso_U_22
    _atom_site_aniso_U_33
    _atom_site_aniso_U_12
    _atom_site_aniso_U_13
    _atom_site_aniso_U_23
    Re1 0.00883(16) 0.00883(16) 0.0082(2) 0.00441(8) 0 0
    F1 0.0119(13) 0.0162(10) 0.0117(12) 0.0060(6) -0.0012(10) -0.0006(5)
    K1 0.0118(5) 0.0118(5) 0.0096(6) 0.0059(2) 0 0
_geom_special_details
;
All esds (except the esd in the dihedral angle between two l.s. planes)
are estimated using the full covariance matrix.  The cell esds are taken
into account individually in the estimation of esds in distances, angles
and torsion angles; correlations between esds in cell parameters are only
used when they are defined by crystal symmetry.  An approximate (isotropic)
treatment of cell esds is used for estimating esds involving l.s. planes.
;
loop_
    _geom_bond_atom_site_label_1
    _geom_bond_atom_site_label_2
    _geom_bond_site_symmetry_2
    _geom_bond_distance
    _geom_bond_publ_flag
    Re1 F1 . 1.948(3) ?
    Re1 F1 7 1.948(3) ?
    Re1 F1 9 1.948(3) ?
    Re1 F1 3 1.948(3) ?
    Re1 F1 2 1.948(3) ?
    Re1 F1 8 1.948(3) ?
    Re1 K1 7 3.6263(13) ?
    Re1 K1 7_665 3.6263(13) ?
    Re1 K1 1_445 3.6263(13) ?
    Re1 K1 . 3.6263(13) ?
    Re1 K1 1_545 3.6263(13) ?
    Re1 K1 7_565 3.6263(13) ?
    F1 K1 7_666 2.762(3) ?
    F1 K1 . 2.9325(11) ?
    F1 K1 1_545 2.9325(10) ?
    F1 K1 7_665 2.946(3) ?
    K1 F1 8_566 2.762(3) ?
    K1 F1 7_666 2.762(3) ?
    K1 F1 9_556 2.762(3) ?
    K1 F1 3_565 2.9325(11) ?
    K1 F1 1_565 2.9325(10) ?
    K1 F1 2 2.9325(11) ?
    K1 F1 2_665 2.9325(11) ?
    K1 F1 3_665 2.9325(11) ?
    K1 F1 8_565 2.946(3) ?
    K1 F1 9 2.946(3) ?
    K1 F1 7_665 2.946(3) ?
loop_
    _geom_angle_atom_site_label_1
    _geom_angle_atom_site_label_2
    _geom_angle_atom_site_label_3
    _geom_angle_site_symmetry_1
    _geom_angle_site_symmetry_3
    _geom_angle
    _geom_angle_publ_flag
    F1 Re1 F1 . 7 180.0 ?
    F1 Re1 F1 . 9 86.08(12) ?
    F1 Re1 F1 7 9 93.92(12) ?
    F1 Re1 F1 . 3 93.92(12) ?
    F1 Re1 F1 7 3 86.08(12) ?
    F1 Re1 F1 9 3 180.00(19) ?
    F1 Re1 F1 . 2 93.92(12) ?
    F1 Re1 F1 7 2 86.08(12) ?
    F1 Re1 F1 9 2 86.08(12) ?
    F1 Re1 F1 3 2 93.92(12) ?
    F1 Re1 F1 . 8 86.08(12) ?
    F1 Re1 F1 7 8 93.92(12) ?
    F1 Re1 F1 9 8 93.92(12) ?
    F1 Re1 F1 3 8 86.08(12) ?
    F1 Re1 F1 2 8 180.00(7) ?
    F1 Re1 K1 . 7 126.206(14) ?
    F1 Re1 K1 7 7 53.794(14) ?
    F1 Re1 K1 9 7 125.81(9) ?
    F1 Re1 K1 3 7 54.19(9) ?
    F1 Re1 K1 2 7 126.205(14) ?
    F1 Re1 K1 8 7 53.795(14) ?
    F1 Re1 K1 . 7_665 54.19(9) ?
    F1 Re1 K1 7 7_665 125.81(9) ?
    F1 Re1 K1 9 7_665 53.794(14) ?
    F1 Re1 K1 3 7_665 126.206(14) ?
    F1 Re1 K1 2 7_665 126.205(14) ?
    F1 Re1 K1 8 7_665 53.795(14) ?
    K1 Re1 K1 7 7_665 107.11(3) ?
    F1 Re1 K1 . 1_445 125.81(9) ?
    F1 Re1 K1 7 1_445 54.19(9) ?
    F1 Re1 K1 9 1_445 126.206(14) ?
    F1 Re1 K1 3 1_445 53.794(14) ?
    F1 Re1 K1 2 1_445 53.795(14) ?
    F1 Re1 K1 8 1_445 126.205(14) ?
    K1 Re1 K1 7 1_445 72.89(3) ?
    K1 Re1 K1 7_665 1_445 180.0 ?
    F1 Re1 K1 . . 53.794(14) ?
    F1 Re1 K1 7 . 126.206(14) ?
    F1 Re1 K1 9 . 54.19(9) ?
    F1 Re1 K1 3 . 125.81(9) ?
    F1 Re1 K1 2 . 53.794(14) ?
    F1 Re1 K1 8 . 126.206(14) ?
    K1 Re1 K1 7 . 180.0 ?
    K1 Re1 K1 7_665 . 72.89(3) ?
    K1 Re1 K1 1_445 . 107.11(3) ?
    F1 Re1 K1 . 1_545 53.795(14) ?
    F1 Re1 K1 7 1_545 126.205(14) ?
    F1 Re1 K1 9 1_545 126.206(14) ?
    F1 Re1 K1 3 1_545 53.794(14) ?
    F1 Re1 K1 2 1_545 125.81(9) ?
    F1 Re1 K1 8 1_545 54.19(9) ?
    K1 Re1 K1 7 1_545 72.90(3) ?
    K1 Re1 K1 7_665 1_545 72.90(3) ?
    K1 Re1 K1 1_445 1_545 107.10(3) ?
    K1 Re1 K1 . 1_545 107.10(3) ?
    F1 Re1 K1 . 7_565 126.205(14) ?
    F1 Re1 K1 7 7_565 53.795(14) ?
    F1 Re1 K1 9 7_565 53.794(14) ?
    F1 Re1 K1 3 7_565 126.206(14) ?
    F1 Re1 K1 2 7_565 54.19(9) ?
    F1 Re1 K1 8 7_565 125.81(9) ?
    K1 Re1 K1 7 7_565 107.10(3) ?
    K1 Re1 K1 7_665 7_565 107.10(3) ?
    K1 Re1 K1 1_445 7_565 72.90(3) ?
    K1 Re1 K1 . 7_565 72.90(3) ?
    K1 Re1 K1 1_545 7_565 180.0 ?
    Re1 F1 K1 . 7_666 161.08(14) ?
    Re1 F1 K1 . . 93.79(6) ?
    K1 F1 K1 7_666 . 84.95(6) ?
    Re1 F1 K1 . 1_545 93.79(6) ?
    K1 F1 K1 7_666 1_545 84.95(6) ?
    K1 F1 K1 . 1_545 168.22(13) ?
    Re1 F1 K1 . 7_665 93.38(11) ?
    K1 F1 K1 7_666 7_665 105.55(10) ?
    K1 F1 K1 . 7_665 94.27(6) ?
    K1 F1 K1 1_545 7_665 94.27(6) ?
    F1 K1 F1 8_566 7_666 65.46(11) ?
    F1 K1 F1 8_566 9_556 65.46(11) ?
    F1 K1 F1 7_666 9_556 65.46(11) ?
    F1 K1 F1 8_566 3_565 62.44(10) ?
    F1 K1 F1 7_666 3_565 127.81(6) ?
    F1 K1 F1 9_556 3_565 95.05(6) ?
    F1 K1 F1 8_566 1_565 62.44(10) ?
    F1 K1 F1 7_666 1_565 95.05(6) ?
    F1 K1 F1 9_556 1_565 127.81(6) ?
    F1 K1 F1 3_565 1_565 58.10(11) ?
    F1 K1 F1 8_566 2 95.05(6) ?
    F1 K1 F1 7_666 2 127.81(6) ?
    F1 K1 F1 9_556 2 62.44(10) ?
    F1 K1 F1 3_565 2 61.22(12) ?
    F1 K1 F1 1_565 2 118.98(2) ?
    F1 K1 F1 8_566 2_665 95.05(6) ?
    F1 K1 F1 7_666 2_665 62.44(10) ?
    F1 K1 F1 9_556 2_665 127.81(6) ?
    F1 K1 F1 3_565 2_665 118.98(2) ?
    F1 K1 F1 1_565 2_665 61.22(12) ?
    F1 K1 F1 2 2_665 168.22(13) ?
    F1 K1 F1 8_566 3_665 127.81(6) ?
    F1 K1 F1 7_666 3_665 62.44(10) ?
    F1 K1 F1 9_556 3_665 95.05(6) ?
    F1 K1 F1 3_565 3_665 168.22(13) ?
    F1 K1 F1 1_565 3_665 118.98(2) ?
    F1 K1 F1 2 3_665 118.98(2) ?
    F1 K1 F1 2_665 3_665 58.10(11) ?
    F1 K1 F1 8_566 . 127.81(6) ?
    F1 K1 F1 7_666 . 95.05(6) ?
    F1 K1 F1 9_556 . 62.44(10) ?
    F1 K1 F1 3_565 . 118.98(2) ?
    F1 K1 F1 1_565 . 168.22(13) ?
    F1 K1 F1 2 . 58.09(11) ?
    F1 K1 F1 2_665 . 118.98(2) ?
    F1 K1 F1 3_665 . 61.22(11) ?
    F1 K1 F1 8_566 8_565 105.55(10) ?
    F1 K1 F1 7_666 8_565 144.70(4) ?
    F1 K1 F1 9_556 8_565 144.70(4) ?
    F1 K1 F1 3_565 8_565 53.80(10) ?
    F1 K1 F1 1_565 8_565 53.80(10) ?
    F1 K1 F1 2 8_565 85.73(6) ?
    F1 K1 F1 2_665 8_565 85.73(6) ?
    F1 K1 F1 3_665 8_565 114.69(6) ?
    F1 K1 F1 . 8_565 114.69(6) ?
    F1 K1 F1 8_566 9 144.70(4) ?
    F1 K1 F1 7_666 9 144.70(4) ?
    F1 K1 F1 9_556 9 105.55(10) ?
    F1 K1 F1 3_565 9 85.73(6) ?
    F1 K1 F1 1_565 9 114.69(6) ?
    F1 K1 F1 2 9 53.80(10) ?
    F1 K1 F1 2_665 9 114.69(6) ?
    F1 K1 F1 3_665 9 85.73(6) ?
    F1 K1 F1 . 9 53.80(10) ?
    F1 K1 F1 8_565 9 60.91(10) ?
    F1 K1 F1 8_566 7_665 144.70(4) ?
    F1 K1 F1 7_666 7_665 105.55(10) ?
    F1 K1 F1 9_556 7_665 144.70(4) ?
    F1 K1 F1 3_565 7_665 114.69(6) ?
    F1 K1 F1 1_565 7_665 85.73(6) ?
    F1 K1 F1 2 7_665 114.69(6) ?
    F1 K1 F1 2_665 7_665 53.80(10) ?
    F1 K1 F1 3_665 7_665 53.80(10) ?
    F1 K1 F1 . 7_665 85.73(6) ?
    F1 K1 F1 8_565 7_665 60.91(10) ?
    F1 K1 F1 9 7_665 60.91(10) ?
_shelx_hkl_file
;
   1   0   0 3037.80  170.28
   1   0   0 2924.21  168.48
  -1   1   0 2766.42  168.48
  -1   1   0 3294.07  169.88
  -1   0   0 2790.72  168.08
  -1   0   0 2885.31  169.18
   0   1   0 2996.10  168.08
   0   1   0 2864.31  168.88
   0   1   0 2778.52  172.48
   1  -1   0 3159.98  171.48
  -2   1   0 4437.56  257.17
  -2   1   0 4465.35  259.17
   1   1   0 4613.54  261.67
   1   1   0 4588.84  258.47
  -1   2   0 4336.97  257.67
  -1   2   0 4873.71  268.77
   2  -1   0 4802.22  261.17
  -1   2   0 4395.06  264.17
  -1   2   0 3995.60  257.07
  -1  -1   0 4578.34  258.87
  -2   2   0  517.55   34.70
   2   0   0  575.44   37.90
   2   0   0  547.45   34.50
  -2   2   0  622.34   37.50
  -2   0   0  592.94   33.20
   2  -2   0  601.04   39.90
  -2   0   0  553.64   36.00
   0   2   0  566.34   34.00
   0   2   0  547.25   43.50
   0   2   0  506.65   35.20
   1   2   0 1621.04  100.29
   2  -3   0 1591.64   97.69
   1   2   0 1750.02  107.79
   1   2   0 1867.51   96.59
  -3   1   0 1596.14   97.59
  -3   1   0 1615.14  100.89
   2  -3   0 1761.12  108.99
   3  -1   0 1594.84   97.19
   3  -1   0 1767.42  103.79
  -2   3   0 1541.45   98.99
  -1  -2   0 1714.53  100.49
  -2   3   0 1762.72  106.49
  -3   2   0 1680.63  100.29
  -3   2   0 1587.34   96.99
   2   1   0 1682.33  102.59
   2   1   0 1623.94   97.99
  -1   3   0 1557.14   97.39
  -2  -1   0 1693.73   99.29
  -1   3   0 1557.74  113.69
  -1   3   0 1733.63  106.99
  -1   3   0 1636.94   97.19
   3  -2   0 1762.52  103.49
   3   0   0 3014.60  175.58
   3   0   0 3097.89  180.98
   3   0   0 2919.31  173.28
  -3   3   0 3256.27  181.18
  -3   3   0 2920.61  176.18
   0  -3   0 3041.50  177.68
  -3   0   0 2956.20  178.08
   3  -3   0 3170.98  184.58
   0   3   0 2705.43  191.88
   0   3   0 3221.78  174.88
   0   3   0 3001.30  177.38
   1   3   0 1318.27   96.69
   3  -4   0 1316.97   92.69
   3  -4   0 1354.06   80.49
   1   3   0 1308.57   83.99
  -4   1   0 1415.06   80.39
   1   3   0 1431.46   79.39
  -4   1   0 1265.17   84.79
  -1  -3   0 1313.17   83.69
   4  -1   0 1401.76   80.69
   4  -1   0 1341.17   88.09
  -3   4   0 1296.57   82.59
  -3   4   0 1550.84   93.89
   2   2   0 6129.29  358.06
   2  -4   0 5819.92  347.67
   2   2   0 6064.69  349.47
  -4   2   0 5792.32  351.26
  -4   2   0 5860.21  346.97
  -2   4   0 5984.80  348.27
   4  -2   0 6340.97  355.66
  -2  -2   0 6187.38  350.26
  -2   4   0 6366.46  368.06
  -4   3   0 1276.47   79.69
  -4   3   0 1371.36   84.89
   3   1   0 1364.96   86.89
   3   1   0 1327.87   80.59
  -1   4   0 1203.98  101.29
  -1   4   0 1291.27   80.69
  -3  -1   0 1342.37   82.59
  -1   4   0 1326.07   79.59
   4  -3   0 1352.16   88.39
   4   0   0  543.65   34.90
   4   0   0  514.25   40.50
  -4   4   0  491.55   35.50
   0  -4   0  501.95   36.90
  -4   4   0  518.75   41.40
  -4   0   0  536.85   38.00
   0   4   0  578.54   34.10
   0   4   0  427.06   52.19
   0   4   0  520.55   36.90
   4  -4   0  550.24   44.90
   1   4   0 1634.24  130.29
   4  -5   0 1741.83  120.19
   1   4   0 1803.82  109.89
  -5   1   0 1790.92  111.59
  -1  -4   0 1716.23  109.09
  -4   5   0 1787.52  108.09
   5  -1   0 1745.03  115.29
  -4   5   0 1966.60  124.19
   2   3   0 1106.69   70.09
  -5   2   0  997.70   71.49
   3  -5   0 1067.39   81.79
  -5   2   0 1126.89   66.59
   3  -5   0 1144.99   67.79
   2   3   0 1128.49   84.79
  -2  -3   0 1169.38   70.69
   5  -2   0 1023.30   75.49
  -3   5   0 1041.80   68.39
   3   2   0 1085.59   70.69
   2  -5   0 1113.99   70.49
  -5   3   0 1117.99   74.59
   3   2   0 1165.18   80.39
  -5   3   0 1075.79   68.89
  -2   5   0 1213.78   82.99
  -2   5   0 1062.29   69.49
   5  -3   0 1125.69   78.69
  -3  -2   0 1156.88   72.59
  -2   5   0 1107.49   91.99
  -5   4   0 1737.53  107.49
   1  -5   0 1794.42  109.69
  -5   4   0 1793.72  114.19
   4   1   0 1714.43  107.39
   4   1   0 1784.12  115.59
  -1   5   0 1675.63  135.49
  -1   5   0 1884.81  106.89
  -4  -1   0 1878.61  111.19
   5  -4   0 1682.13  117.89
   5   0   0  719.33   55.09
   0  -5   0  680.63   49.70
   5   0   0  765.62   47.70
  -5   5   0  754.42   58.09
  -5   5   0  711.23   48.50
  -5   0   0  715.73   51.49
   0   5   0  728.83   50.39
   5  -5   0  654.33   58.19
   5  -6   0  609.14   56.79
  -6   1   0  659.33   48.80
   1   5   0  500.45   67.69
  -5   6   0  624.14   44.70
  -5   6   0  635.24   61.79
   6  -1   0  667.63   52.69
  -1  -5   0  650.93   47.40
   2   4   0  401.46   49.50
  -6   2   0  419.76   34.70
   2   4   0  392.16   31.70
   4  -6   0  389.36   41.60
   6  -2   0  364.86   36.60
  -2  -4   0  404.76   31.80
  -4   6   0  399.46   30.60
  -6   3   0 1452.05   88.29
   3  -6   0 1324.17  105.29
   3   3   0 1480.75  108.29
  -6   3   0 1383.96   94.79
   3   3   0 1480.25   91.59
  -3  -3   0 1512.45   92.69
  -3   6   0 1424.76   89.89
   6  -3   0 1479.35  101.19
  -6   4   0  408.76   30.30
   4   2   0  404.56   39.80
  -6   4   0  389.56   35.60
   2  -6   0  400.56   32.00
   4   2   0  405.26   31.30
  -2   6   0  419.76   30.60
  -2   6   0  384.66   50.79
   6  -4   0  412.36   40.30
  -4  -2   0  464.55   34.40
   5   1   0  590.34   51.59
  -6   5   0  647.94   44.50
  -6   5   0  638.64   52.59
   1  -6   0  618.14   46.60
  -5  -1   0  683.13   48.10
  -1   6   0  575.84   69.39
   6  -5   0  643.34   56.39
   6   0   0 2059.49  132.09
   0  -6   0 1968.70  124.89
  -6   6   0 1882.51  135.99
  -6   6   0 1917.41  121.29
   6  -6   0 1824.72  135.09
  -6   0   0 2104.29  126.69
  -7   1   0  513.65   43.00
   6  -7   0  479.75   51.39
  -6   7   0  470.55   38.00
  -1  -6   0  481.25   40.90
   7  -1   0  487.85   46.70
   2   5   0  900.71   99.09
   5  -7   0 1019.30   84.09
  -7   2   0 1096.79   73.99
   7  -2   0  973.00   77.19
  -2  -5   0 1031.50   70.59
  -5   7   0  987.10   67.69
   3   4   0  453.25   55.99
  -7   3   0  463.95   40.90
   4  -7   0  444.06   49.20
  -3  -4   0  464.85   37.80
  -3  -4   0  499.35   38.20
  -4   7   0  506.45   36.80
   7  -3   0  443.76   44.80
  -7   4   0  512.65   35.50
  -7   4   0  408.56   40.30
   4   3   0  493.35   51.89
   3  -7   0  432.06   49.70
  -4  -3   0  481.75   37.70
  -4  -3   0  522.35   39.40
  -3   7   0  486.05   36.20
   7  -4   0  471.05   46.90
   5   2   0 1023.90   81.39
  -7   5   0 1044.40   68.09
  -7   5   0  861.31   74.39
   2  -7   0 1060.69   71.49
  -2   7   0  881.71   93.29
  -5  -2   0 1062.89   69.59
   7  -5   0  958.10   80.89
  -5  -2   0 1118.99   72.49
  -2   7   0 1216.98   73.79
  -7   6   0  503.95   37.90
  -7   6   0  427.26   46.20
   1  -7   0  482.15   40.80
   6   1   0  517.35   47.90
  -1   7   0  397.06   61.09
   7  -6   0  449.76   48.90
  -6  -1   0  555.94   42.60
   7   0   0  446.66   45.10
  -7   7   0  435.06   35.50
   0  -7   0  435.36   39.10
  -7   0   0  455.45   39.80
   0   7   0  313.67   59.39
   7  -7   0  404.86   48.00
   2   6   0  161.88   46.90
  -8   2   0  267.07   29.00
  -6   8   0  226.38   23.70
  -2  -6   0  225.48   25.90
  -8   3   0  410.46   38.70
   3   5   0  308.57   54.99
   5  -8   0  345.77   44.50
  -5   8   0  388.96   32.80
  -3  -5   0  406.06   35.30
   8  -3   0  372.96   42.00
  -8   4   0 1149.48   89.19
   4   4   0 1264.07  111.59
   4  -8   0 1255.57  102.19
  -4  -4   0 1327.07   85.79
   8  -4   0 1215.78   96.59
  -4   8   0 1299.27   83.09
   5   3   0  391.66   48.60
  -8   5   0  458.45   37.00
  -8   5   0  344.97   38.50
   3  -8   0  373.76   47.50
   8  -5   0  338.17   42.60
  -5  -3   0  423.76   35.00
  -3   8   0  428.66   35.50
  -5  -3   0  393.36   35.20
  -8   6   0  205.88   21.60
  -8   6   0  195.18   29.50
  -2   8   0  177.48   39.80
  -6  -2   0  249.08   29.80
  -6  -2   0  243.58   25.80
   0   0  -1 3004.70  165.18
   0   0  -1 2697.73  167.38
   0   0   1 2586.84  169.48
   0   0   1 3131.39  168.28
  -1   0  -1 2406.66  142.69
   1  -1  -1 2168.68  141.89
   0   1  -1 2609.94  149.19
   0   1  -1 2267.57  143.09
  -1   0  -1 2612.34  144.59
   1  -1  -1 2284.67  142.99
   1   0   1 2633.04  144.59
   1   0   1 2461.45  143.89
   0  -1   1 2677.13  144.69
  -1   1   1 2674.33  146.99
  -1   1   1 2486.55  144.59
  -1   1  -1 4592.34  284.27
   0  -1  -1 5399.56  285.47
  -1   1  -1 4801.92  285.17
   1   0  -1 5252.97  286.27
   1   0  -1 5207.78  287.17
   0   1   1 4346.37  285.47
   1  -1   1 5237.78  292.17
   0   1   1 5036.70  293.47
   0   1   1 5057.29  285.87
  -1  -1  -1 2009.80  116.29
   2  -1  -1 1821.62  112.69
  -1   2  -1 1803.72  124.59
  -1   2  -1 1885.91  112.99
   2  -1  -1 1887.31  113.99
  -1  -1  -1 1633.94  113.19
  -2   1   1 2147.09  116.29
   1   1   1 1919.21  113.79
   1   1   1 2076.39  116.29
  -2   1   1 2060.49  114.59
   1  -2   1 2033.40  114.39
  -2  -1  -1 1751.92  104.19
   3  -2  -1 1680.43  103.09
  -1   3  -1 1590.24  100.59
  -1   3  -1 1712.33  120.69
  -3   2   1 1861.91  106.39
   2   1   1 1682.03  101.79
  -3   2   1 1654.23  100.99
   1  -3   1 1606.54  101.69
   2   1   1 1833.12  107.09
  -2   0  -1 9188.38  516.95
   0   2  -1 8872.11  514.35
  -2   0  -1 9024.20  514.35
   2  -2  -1 8978.00  515.75
   0   2  -1 8882.61  526.05
  -2   2   1 9257.27  520.15
   2   0   1 9115.39  515.35
   2   0   1 9999.00  519.65
  -2   2   1 8550.64  514.85
  -2   2   1 9072.59  513.35
   0  -2   1 8358.16  515.65
   1   1  -1 1994.20  114.09
  -2   1  -1 1883.51  110.49
  -2   1  -1 1913.31  109.19
   1   1  -1 1972.00  110.69
  -1   2   1 1755.42  119.69
  -1  -1   1 1812.72  110.39
  -1   2   1 1855.61  109.69
  -1  -1   1 1772.02  108.89
  -1   2   1 1804.52  109.59
   2  -1   1 2014.40  110.69
  -2   2  -1   86.59    8.00
   2   0  -1   97.49   10.00
  -2   2  -1   77.89    7.80
   0  -2  -1   84.39    7.30
   2   0  -1   90.39    8.50
   0   2   1  108.89   14.50
   2  -2   1   96.69   14.50
   0   2   1   97.49   12.90
  -2   0   1   89.39    8.10
  -2   0   1   92.69    8.90
   0   2   1   85.59    8.50
  -2   3  -1 2783.22  198.58
   3  -1  -1 3066.49  182.78
  -1  -2  -1 3301.57  181.58
  -2   3  -1 3100.89  185.78
   3  -1  -1 3169.98  185.98
  -1  -2  -1 3173.28  188.08
  -2   3  -1 3004.90  183.48
   1   2   1 3063.99  190.58
   1   2   1 3063.79  184.68
   2  -3   1 3408.86  184.98
  -3   1   1 3464.55  183.08
  -3   1   1 3261.37  186.48
  -2  -2  -1 1435.06   89.29
   4  -2  -1 1555.14   89.99
  -2   4  -1 1155.78  104.29
  -2   4  -1 1356.26   90.59
   4  -2  -1 1319.27   84.49
  -2   4  -1 1402.86   85.69
  -4   2   1 1369.46   90.09
   2   2   1 1432.66   86.89
   2   2   1 1526.25   96.19
   2  -4   1 1516.55   86.89
   5  -3  -1  886.11   60.39
  -3  -2  -1  881.11   58.89
  -2   5  -1  660.03   75.89
  -2   5  -1  854.91   55.19
  -5   3   1  886.51   61.59
   3   2   1  836.42   56.19
   2  -5   1  879.11   56.79
  -5   3   1  876.41   54.99
   3   2   1  858.31   66.39
  -1   4  -1 2337.07  167.08
   4  -3  -1 2429.16  143.99
  -1   4  -1 2336.07  139.29
  -3  -1  -1 2453.35  143.39
   3   1   1 2556.34  148.59
   3   1   1 2325.67  140.39
  -4   3   1 2460.65  147.29
   1  -4   1 2115.49  137.39
  -4   3   1 2350.46  139.69
   1  -4   1 2317.07  141.29
  -3   0  -1 1573.74   92.59
   3  -3  -1 1620.74   98.79
   0   3  -1 1603.44  113.09
   0   3  -1 1623.44   94.89
  -3   0  -1 1603.34   98.49
  -3   3   1 1539.05   96.09
  -3   3   1 1720.13  103.79
   3   0   1 1609.64   95.89
   0  -3   1 1498.95   93.79
   0  -3   1 1547.25   97.29
   3   0   1 1748.03  102.79
   1   2  -1 1880.31  102.59
   1   2  -1 1855.11  112.79
   2  -3  -1 1749.12  106.69
  -3   1  -1 1763.82  102.09
  -3   1  -1 1690.13  105.29
  -2   3   1 1643.54  103.79
   3  -1   1 2028.00  112.69
  -2   3   1 1716.23  114.69
  -1  -2   1 1652.53  104.79
  -1  -2   1 1572.14  102.19
   3  -1   1 1742.13  103.09
  -2   3   1 1763.22  102.69
  -3   2  -1 2969.00  184.58
  -3   2  -1 3120.59  183.28
   2   1  -1 3381.86  189.28
   2   1  -1 3204.08  184.58
  -1   3   1 3526.05  193.58
   3  -2   1 3227.28  183.28
  -1   3   1 3187.18  183.48
   3  -2   1 3512.15  196.18
  -2  -1   1 2912.71  183.48
  -1   3   1 3165.68  184.28
  -2  -1   1 2997.20  184.28
  -1   3   1 2820.72  198.98
   3   0  -1 1255.87   78.59
  -3   3  -1 1205.18   74.99
  -3   3  -1 1296.37   76.99
   3   0  -1 1234.78   74.69
   3  -3   1 1148.99   87.69
   0   3   1 1201.08   75.99
  -3   0   1 1171.08   76.09
   0   3   1 1433.36   86.99
   0   3   1 1300.17   88.49
  -3   0   1 1161.88   74.39
   4  -1  -1 1188.98   76.29
   4  -1  -1 1177.08   71.29
  -1  -3  -1 1220.38   78.09
  -1  -3  -1 1258.27   69.79
  -3   4  -1 1243.48   79.19
  -3   4  -1 1092.09   72.69
  -4   1   1 1179.28   71.19
   3  -4   1 1251.57   74.29
   1   3   1 1108.29   84.89
   1   3   1 1158.28   74.09
   3  -4   1 1078.79   88.39
  -4   1   1 1171.98   75.39
  -3   5  -1 1867.31  113.49
   5  -2  -1 1996.90  118.49
  -2  -3  -1 1843.92  117.09
   5  -2  -1 1886.31  111.49
  -5   2   1 1819.72  117.69
   2   3   1 1709.63  128.39
   3  -5   1 2010.10  114.49
   2   3   1 1925.61  114.89
   3  -5   1 1706.13  132.79
  -3   6  -1  700.13   47.80
   6  -3  -1  702.03   46.10
  -3  -3  -1  704.83   51.09
   6  -3  -1  723.83   53.49
   3   3   1  719.83   49.30
   3   3   1  613.14   62.19
   3  -6   1  623.74   65.79
  -6   3   1  714.73   53.59
  -3   7  -1  517.65   37.30
  -4  -3  -1  542.95   41.10
   7  -4  -1  441.66   41.90
   7  -4  -1  500.05   35.50
   4   3   1  502.35   38.20
   3  -7   1  411.16   53.29
  -7   4   1  431.66   42.30
   4   3   1  384.76   49.80
  -4  -2  -1 2323.67  136.09
  -2   6  -1 2322.97  131.29
   6  -4  -1 2101.19  137.89
  -2   6  -1 1770.22  162.08
   4   2   1 2191.98  146.09
  -6   4   1 2235.88  130.99
   2  -6   1 2201.98  133.79
   4   2   1 2191.88  132.29
  -6   4   1 1960.70  138.59
  -1   5  -1  859.91   52.99
   5  -4  -1  814.62   58.69
  -1   5  -1  835.92   81.89
  -4  -1  -1  802.52   56.69
  -5   4   1  800.12   53.29
   4   1   1  788.02   62.19
   4   1   1  799.52   53.69
   1  -5   1  847.62   56.19
  -5   4   1  797.12   61.69
  -4   0  -1  196.48   19.50
   0   4  -1  212.28   16.30
   4  -4  -1  207.48   20.70
   0   4  -1  206.78   32.90
   0  -4   1  209.08   19.30
   4   0   1  205.48   17.10
  -4   4   1  205.68   24.10
   4   0   1  223.08   23.80
  -4   4   1  208.28   17.80
   3  -4  -1 2420.76  150.88
  -4   1  -1 2431.86  148.99
  -4   1  -1 2479.15  143.69
   1   3  -1 2743.73  144.49
   1   3  -1 2623.04  162.68
  -3   4   1 2477.05  160.68
  -3   4   1 2481.15  147.19
  -1  -3   1 2367.36  148.69
  -3   4   1 2423.66  143.69
  -1  -3   1 2328.97  144.89
   4  -1   1 2582.94  156.88
   4  -1   1 2422.16  145.09
   2   2  -1 1717.73   88.79
   2   2  -1 1522.95  100.49
  -4   2  -1 1410.86   92.89
   2  -4  -1 1522.95   97.69
  -4   2  -1 1474.35   89.89
   4  -2   1 1456.55   88.99
  -2  -2   1 1419.86   90.59
  -2   4   1 1499.15   91.69
  -2   4   1 1335.07  109.49
  -2  -2   1 1531.05   93.29
  -2   4   1 1534.65   90.89
   4  -2   1 1682.63  104.49
  -4   3  -1 1186.78   73.69
  -4   3  -1 1136.89   75.89
   3   1  -1 1269.77   73.49
   3   1  -1 1201.28   79.39
  -1   4   1 1185.98   74.89
   4  -3   1 1172.58   87.69
  -1   4   1 1190.98   73.29
  -3  -1   1 1189.18   74.79
  -1   4   1 1296.57   91.79
  -1   4   1 1331.07   88.69
  -3  -1   1 1150.88   74.69
  -4   4  -1 3663.23  217.78
   4   0  -1 3695.83  217.28
  -4   4  -1 3909.11  222.28
   4   0  -1 3781.72  222.38
  -4   0   1 3631.94  219.58
   4  -4   1 3527.45  235.68
  -4   0   1 3785.32  217.08
   0   4   1 3757.52  219.38
   0   4   1 3754.32  238.78
  -1  -4  -1  939.01   65.79
  -4   5  -1  818.32   69.29
  -4   5  -1  961.00   61.29
   5  -1  -1  955.40   65.29
  -5   1   1  969.80   64.09
   1   4   1  961.60   62.69
   1   4   1  963.50   80.79
   4  -5   1  936.11   79.59
  -2  -4  -1  188.58   21.00
   6  -2  -1  200.98   22.20
  -4   6  -1  216.08   19.40
   2   4   1  187.38   19.60
   2   4   1  192.58   33.00
   4  -6   1  190.28   32.50
  -6   2   1  193.38   21.70
  -4   7  -1 1017.50   64.29
  -3  -4  -1  967.00   67.09
   7  -3  -1  945.01   69.59
   4  -7   1  891.51   85.29
   3   4   1  996.90   65.39
  -7   3   1  865.41   68.89
   3   4   1  753.22   83.19
   8  -4  -1  425.46   41.30
  -4  -4  -1  440.66   38.20
  -4   8  -1  454.25   35.60
   4  -8   1  381.56   52.39
   4   4   1  291.07   49.99
   4   4   1  445.96   36.60
  -8   4   1  398.16   40.80
  -3   8  -1  821.42   53.59
  -5  -3  -1  729.53   56.09
   8  -5  -1  743.33   61.39
   8  -5  -1  727.23   51.29
   5   3   1  579.34   68.89
   5   3   1  786.22   54.59
   3  -8   1  593.04   71.09
  -8   5   1  627.74   59.99
  -5  -2  -1  567.54   45.00
  -2   7  -1  446.26   67.39
   7  -5  -1  561.14   48.80
  -2   7  -1  610.64   41.50
   2  -7   1  561.94   44.30
  -7   5   1  551.74   40.80
   5   2   1  546.55   54.79
  -7   5   1  447.46   47.60
   5   2   1  568.24   42.10
  -5  -1  -1  630.34   47.70
  -1   6  -1  584.34   73.09
   6  -5  -1  618.34   50.69
  -1   6  -1  685.03   43.50
   5   1   1  635.74   44.40
   5   1   1  633.84   55.39
   1  -6   1  632.24   47.30
  -6   5   1  523.75   51.69
  -6   5   1  595.24   43.70
  -5   0  -1 1480.75   95.99
   0   5  -1 1396.56  123.19
   5  -5  -1 1477.55   98.99
   5   0   1 1575.34  104.29
   0  -5   1 1529.55   95.79
   5   0   1 1502.65   91.59
  -5   5   1 1486.55   92.49
  -5   5   1 1341.07  103.89
   4  -5  -1  827.12   60.69
   1   4  -1  748.93   73.19
  -5   1  -1  805.82   57.29
  -4   5   1  797.02   69.59
   5  -1   1  879.11   65.99
   5  -1   1  866.31   53.19
  -1  -4   1  885.71   58.09
  -4   5   1  808.82   55.19
  -5   2  -1  902.01   55.09
   2   3  -1  901.41   71.99
  -5   2  -1  889.41   60.29
   3  -5  -1  883.61   63.99
  -2  -3   1  846.12   56.39
  -2  -3   1  931.11   60.29
   5  -2   1  909.71   70.29
  -3   5   1  951.20   58.39
  -3   5   1  705.03   74.69
   3   2  -1 1990.80  130.69
  -5   3  -1 2003.40  119.99
  -5   3  -1 1845.72  123.69
  -2   5   1 2067.09  121.29
   5  -3   1 1878.21  137.09
  -3  -2   1 2111.09  123.49
  -2   5   1 2053.79  121.59
  -2   5   1 2194.88  134.59
  -3  -2   1 1960.10  121.29
  -5   4  -1  899.91   65.89
   4   1  -1  902.21   67.69
  -5   4  -1  973.80   62.39
  -1   5   1 1014.90   61.59
  -1   5   1  930.81   78.09
  -1   5   1 1013.00   64.39
  -4  -1   1 1010.10   63.39
  -1   5   1 1100.09   78.69
   5  -4   1  938.31   78.79
  -4  -1   1  972.00   64.19
   0  -5  -1  788.72   58.89
  -5   5  -1  786.22   59.29
  -5   5  -1  723.53   51.49
   5   0  -1  732.23   56.09
   0   5   1  760.02   73.09
   0   5   1  836.82   54.39
  -5   0   1  776.12   54.49
   5  -5   1  789.82   71.19
  -5   0   1  753.02   50.69
  -5   6  -1 1215.88   78.69
  -1  -5  -1 1221.28   83.39
   6  -1  -1 1202.78   83.39
   1   5   1 1194.88  106.19
  -6   1   1 1306.27   82.99
   5  -6   1 1149.08   99.79
   1   5   1 1170.88   79.79
  -2  -5  -1  455.75   39.00
   7  -2  -1  418.66   39.70
  -5   7  -1  468.85   36.30
  -7   2   1  450.25   40.20
   2   5   1  444.06   36.90
   5  -7   1  446.06   54.49
   2   5   1  419.96   59.29
  -5   8  -1  329.97   30.30
  -3  -5  -1  328.97   32.70
   8  -3  -1  346.37   36.00
  -8   3   1  339.77   35.50
   3   5   1  334.77   31.40
   3   5   1  378.26   58.39
   5  -8   1  327.07   47.50
  -1   7  -1  764.12   94.79
   7  -6  -1  893.11   71.09
  -6  -1  -1  939.81   66.49
  -7   6   1  871.51   61.89
   6   1   1  988.40   79.09
  -7   6   1  857.81   75.49
   1  -7   1  927.91   66.79
   6  -6  -1  606.14   52.79
  -6   0  -1  636.54   49.10
   0   6  -1  522.15   73.19
  -6   6   1  585.84   58.99
  -6   6   1  610.04   45.00
   0  -6   1  624.34   48.80
   6   0   1  723.43   59.99
   5  -6  -1  613.24   51.39
  -6   1  -1  650.23   48.30
   1   5  -1  582.34   70.69
   6  -1   1  623.84   56.39
  -5   6   1  566.74   61.29
  -1  -5   1  619.74   47.40
  -5   6   1  622.74   44.60
   2   4  -1 2283.77  164.28
   4  -6  -1 2311.07  148.39
  -6   2  -1 2205.98  143.19
  -4   6   1 2336.77  140.09
  -2  -4   1 2412.96  143.29
   6  -2   1 2227.68  155.38
   3  -6  -1  749.42   59.29
   3   3  -1  701.03   63.49
  -6   3  -1  752.02   48.50
  -6   3  -1  721.73   54.09
  -3  -3   1  783.62   53.19
   6  -3   1  701.13   65.29
  -3   6   1  766.82   50.79
  -3  -3   1  720.63   49.99
  -6   4  -1  210.38   18.60
   4   2  -1  200.28   25.40
  -6   4  -1  184.68   21.70
  -2   6   1  222.18   19.10
  -4  -2   1  214.48   20.40
  -2   6   1  199.28   31.50
  -2   6   1  229.18   30.00
  -2   6   1  218.18   20.20
   6  -4   1  167.88   29.30
  -4  -2   1  206.38   19.90
   1  -6  -1 1005.20   85.29
  -6   5  -1 1192.38   85.49
  -6   5  -1 1279.27   79.39
   5   1  -1 1204.78   86.19
   6  -5   1 1229.68  100.49
  -1   6   1 1233.98   99.19
  -1   6   1 1386.46   82.49
  -5  -1   1 1255.77   79.49
  -5  -1   1 1288.47   82.09
  -6   6  -1  592.14   45.20
   0  -6  -1  636.04   51.89
   6   0  -1  582.74   50.09
   0   6   1  675.93   70.69
   0   6   1  638.94   47.60
  -6   0   1  639.24   48.80
   6  -6   1  658.93   66.19
  -6   7  -1  375.76   33.20
   7  -1  -1  407.36   38.70
   6  -7   1  395.66   52.49
   1   6   1  401.86   35.20
  -7   1   1  439.06   38.10
   1   6   1  382.96   58.49
  -7   0  -1  341.77   33.30
   0   7  -1  277.57   57.69
   7  -7  -1  316.37   36.70
  -7   7   1  313.37   29.20
   7   0   1  384.16   44.90
  -7   7   1  270.97   42.60
   0  -7   1  322.67   33.10
  -7   1  -1  948.01   69.39
   1   6  -1  768.92   98.19
   6  -7  -1  909.11   73.69
   7  -1   1 1043.10   83.09
  -1  -6   1  919.61   68.39
  -6   7   1  960.10   64.89
  -7   2  -1  595.34   46.70
   2   5  -1  548.25   68.89
   5  -7  -1  572.94   50.99
  -2  -5   1  523.25   43.90
  -5   7   1  415.76   62.59
   7  -2   1  526.15   55.29
  -5   7   1  583.04   42.10
   4  -7  -1  485.35   46.80
  -7   3  -1  502.45   43.10
   3   4  -1  520.65   57.89
   7  -3   1  470.95   53.29
  -4   7   1  531.05   39.20
  -3  -4   1  536.05   41.80
   3  -7  -1 1012.00   79.39
  -7   4  -1  958.70   73.39
  -7   4  -1 1057.79   66.89
   4   3  -1  917.21   81.79
   7  -4   1 1030.40   89.29
  -3   7   1 1016.00   67.89
  -4  -3   1 1072.09   70.99
  -4  -3   1 1107.49   70.19
  -7   5  -1  451.35   34.30
   2  -7  -1  457.95   36.70
   5   2  -1  425.36   43.20
  -7   5  -1  388.16   39.30
  -5  -2   1  454.65   36.00
  -5  -2   1  467.85   37.00
  -2   7   1  451.35   49.20
   7  -5   1  402.06   50.99
  -7   6  -1  415.86   33.80
   6   1  -1  369.86   39.20
  -6  -1   1  445.36   37.20
   7  -6   1  406.56   52.69
  -1   7   1  426.56   36.30
  -7   7  -1  847.42   61.29
   0  -7  -1  870.31   65.29
   7   0  -1  824.02   67.59
   7  -7   1  847.22   85.09
  -7   0   1  918.71   66.09
   3   5  -1  799.92   86.99
  -8   3  -1  744.53   60.39
   8  -3   1  791.12   75.39
  -5   8   1  729.83   54.49
  -3  -5   1  736.33   57.59
   4   4  -1  429.06   53.99
  -8   4  -1  423.16   41.60
  -4   8   1  453.65   36.30
   8  -4   1  442.56   54.29
  -4  -4   1  454.95   38.80
   5   3  -1  350.06   43.00
  -8   5  -1  289.87   34.70
   8  -5   1  370.36   49.30
  -5  -3   1  379.06   32.80
   0   0  -2   51.29    6.80
   0   0  -2   81.39   11.30
   0   0   2   44.60    8.60
   0   0   2   54.99   11.90
  -1   0  -2 4622.84  246.78
   0   1  -2 4001.70  245.28
   1  -1  -2 4206.38  243.68
  -1   0  -2 3741.43  243.88
   0   1  -2 4079.39  246.98
   0  -1   2 4538.15  248.68
   1   0   2 4245.68  249.28
  -1   1   2 3904.71  248.28
   0  -1   2 4306.47  242.58
  -1   1  -2 1737.83   98.99
   1   0  -2 1369.96  102.19
   1   0  -2 1617.84   98.59
  -1   1  -2 1593.64  100.19
   0  -1  -2 1568.34  100.99
   1  -1   2 1790.72  109.69
   1  -1   2 1785.32  106.59
  -1   0   2 1526.45  104.09
   0   1   2 1627.44  102.79
  -1   0   2 1803.32  101.49
   0   1   2 1836.52  109.59
  -1   2  -2 1734.03  104.09
  -1   2  -2 1378.46   93.29
   2  -1  -2 1438.46   93.89
  -1  -1  -2 1653.93  101.19
   2  -1  -2 1467.65   92.19
  -1  -1  -2 1600.74   96.39
   1  -2   2 1652.43   99.49
   1   1   2 1425.06   95.09
  -2   1   2 1692.53   98.19
   3  -2  -2 2980.80  185.88
  -1   3  -2 2807.12  185.58
  -1   3  -2 3394.76  202.88
   3  -2  -2 3057.69  185.58
  -2  -1  -2 3302.67  192.68
  -2  -1  -2 3387.36  185.38
  -3   2   2 3389.56  193.78
   1  -3   2 3200.88  189.68
   2   1   2 3114.09  187.98
  -2   0  -2 4149.28  224.98
   0   2  -2 3769.22  221.88
   2  -2  -2 3578.24  220.78
   2  -2  -2 3629.64  218.48
   0   2  -2 3713.33  231.08
  -2   0  -2 4031.70  220.28
  -2   2   2 3586.14  222.78
   2   0   2 3828.02  223.78
   0  -2   2 3976.00  224.28
  -2   2   2 3930.01  229.88
   2   0   2 3601.24  225.18
   1   1  -2 1258.07   92.09
  -2   1  -2 1451.55   89.29
  -2   1  -2 1481.55   88.29
   1  -2  -2 1452.25   88.89
   1   1  -2 1527.45   92.69
  -1  -1   2 1670.63   88.49
  -1   2   2 1457.75   90.09
   2  -1   2 1426.06   96.39
  -1  -1   2 1666.73   92.59
  -1   2   2 1396.46   99.89
   2  -1   2 1333.17   96.99
   2   0  -2 4045.70  258.77
  -2   2  -2 4200.68  255.37
  -2   2  -2 3958.30  253.47
   2   0  -2 4680.13  257.47
   0  -2  -2 4645.64  256.27
   0   2   2 4419.46  270.17
   0   2   2 4417.66  257.37
   0   2   2 4421.26  255.97
   2  -2   2 4252.47  268.97
   2  -2   2 4509.95  266.27
  -2   0   2 5019.60  258.07
   3  -1  -2 1430.86   86.19
  -1  -2  -2 1505.55   95.79
  -2   3  -2 1313.17   85.09
  -1  -2  -2 1260.27   85.69
   3  -1  -2 1348.37   85.39
   1   2   2 1287.67   86.39
  -3   1   2 1438.06   88.89
   2  -3   2 1396.36   90.89
  -3   1   2 1484.55   89.19
   1   2   2 1454.75   88.89
   2  -3   2 1462.65  100.99
  -2   4  -2  143.39   24.60
   4  -2  -2  118.59   12.50
   4  -2  -2  128.79   13.70
  -2  -2  -2  120.99   17.00
  -2   4  -2  119.19   12.80
   2  -4   2  143.59   16.10
  -4   2   2  137.69   16.20
  -4   2   2  137.39   16.90
   2   2   2  118.89   17.10
   2   2   2  126.09   14.00
  -3  -2  -2 1438.66  101.59
  -2   5  -2 1631.84  123.59
  -2   5  -2 1646.84   95.99
   5  -3  -2 1691.63   98.29
   5  -3  -2 1569.64   94.89
  -5   3   2 1486.95  104.09
   3   2   2 1486.25   96.99
   3   2   2 1354.86  104.39
   2  -5   2 1517.35   98.69
  -3  -1  -2  977.90   68.19
   4  -3  -2 1043.30   64.29
  -1   4  -2 1120.19   84.99
   4  -3  -2  944.61   62.89
  -1   4  -2 1014.90   63.19
  -4   3   2 1108.99   73.69
   3   1   2  850.21   68.99
   3   1   2  946.11   64.39
   1  -4   2  954.90   65.49
   0   3  -2 1061.29   82.29
   0   3  -2 1117.59   67.19
   3  -3  -2 1056.69   66.29
  -3   0  -2 1066.89   64.09
  -3   0  -2 1117.09   70.99
   3  -3  -2 1091.19   67.59
   3   0   2 1079.29   68.89
  -3   3   2 1112.89   65.99
   3   0   2 1046.80   74.59
   0  -3   2 1021.20   69.09
  -3   3   2  998.10   76.99
   2  -3  -2 2642.14  176.28
   2  -3  -2 2985.70  178.78
  -3   1  -2 3094.99  181.18
  -3   1  -2 3025.00  176.98
   1   2  -2 3227.58  180.28
   1   2  -2 3168.08  188.18
  -1  -2   2 2935.21  180.48
   3  -1   2 3191.48  191.78
  -2   3   2 2586.64  190.98
   3  -1   2 3318.97  182.18
  -2   3   2 3213.88  178.98
  -1  -2   2 3183.18  176.18
  -3   2  -2 1317.27   84.39
  -3   2  -2 1317.57   85.29
   1  -3  -2 1452.45   85.19
   2   1  -2 1500.25   90.79
   2   1  -2 1251.07   88.99
  -2  -1   2 1384.26   86.79
  -1   3   2 1568.04  104.89
  -2  -1   2 1417.06   84.99
  -1   3   2 1402.26   86.19
   3  -2   2 1456.05   93.19
  -3   3  -2 1003.60   64.59
   0  -3  -2 1172.28   64.69
   3   0  -2  925.21   66.89
  -3   3  -2 1009.30   63.99
   3   0  -2 1075.59   67.79
   0   3   2  986.80   69.49
   0   3   2  984.20   80.49
  -3   0   2 1108.09   66.59
   3  -3   2  834.92   77.89
   0   3   2 1016.00   66.09
   3  -3   2 1184.88   76.09
  -3   0   2 1033.00   66.19
   4  -1  -2 2128.69  127.79
  -1  -3  -2 2176.48  130.59
   4  -1  -2 2094.99  129.89
  -1  -3  -2 2333.07  141.39
  -3   4  -2 2008.60  127.89
  -4   1   2 2396.06  130.49
   1   3   2 2398.66  137.39
   3  -4   2 1858.01  145.69
   3  -4   2 1789.22  132.49
  -4   1   2 2108.89  130.89
   1   3   2 2089.99  129.39
  -2  -3  -2  793.02   59.99
  -3   5  -2  738.33   51.69
   5  -2  -2  744.13   50.49
   5  -2  -2  786.42   53.59
   2   3   2  739.13   53.19
   3  -5   2  719.53   69.49
   3  -5   2  821.82   56.79
  -5   2   2  758.42   56.19
   6  -3  -2  521.15   37.40
   6  -3  -2  536.95   41.10
  -3   6  -2  541.05   39.20
  -3  -3  -2  497.15   44.20
   3   3   2  506.35   40.00
   3  -6   2  449.95   54.89
   3  -6   2  524.55   42.60
   3   3   2  582.64   53.69
  -6   3   2  471.55   43.80
  -3   7  -2 1122.79   68.79
   7  -4  -2 1043.10   71.19
  -4  -3  -2  932.61   72.59
   7  -4  -2  987.20   65.69
  -7   4   2  903.61   75.49
   4   3   2  967.00   68.89
   4   3   2 1059.09   86.89
   3  -7   2  823.82   86.39
  -4  -2  -2 1082.19   77.99
  -2   6  -2 1135.19  103.39
   6  -4  -2 1188.98   75.99
  -2   6  -2 1212.28   73.09
   6  -4  -2 1121.79   71.69
   2  -6   2 1090.79   76.09
   4   2   2  944.91   82.99
  -6   4   2 1100.29   83.09
   4   2   2 1039.50   73.49
  -1   5  -2  707.13   43.80
  -4  -1  -2  594.34   48.00
   5  -4  -2  688.93   46.00
   5  -4  -2  602.14   43.10
  -1   5  -2  666.03   66.99
  -5   4   2  584.54   53.39
   4   1   2  594.64   44.40
   1  -5   2  613.34   46.10
   4   1   2  500.05   50.39
  -4   0  -2 2344.27  144.59
   0   4  -2 2377.16  163.88
   4  -4  -2 2405.96  140.99
   4  -4  -2 2223.58  139.99
   0   4  -2 2479.95  139.59
  -4   4   2 2119.59  153.28
   4   0   2 2442.76  141.59
   4   0   2 2225.88  151.08
   0  -4   2 2337.77  143.09
   3  -4  -2  983.60   65.59
   1   3  -2 1111.29   65.59
  -4   1  -2 1049.09   69.29
   3  -4  -2 1070.59   66.79
  -4   1  -2 1001.80   63.19
   1   3  -2 1103.79   81.19
   4  -1   2  999.00   79.49
   4  -1   2 1062.19   67.29
  -3   4   2  962.40   80.99
  -3   4   2 1154.08   65.39
  -1  -3   2  957.60   68.19
  -4   2  -2  125.79   13.90
   2  -4  -2  122.89   12.60
  -4   2  -2  122.19   11.60
   2   2  -2  129.49   18.20
   2  -4  -2  121.49   12.50
   2   2  -2  137.69   13.40
  -2  -2   2  125.49   11.80
   4  -2   2  129.29   23.60
   4  -2   2  140.19   14.20
  -2   4   2  126.89   12.90
  -2  -2   2  122.69   13.90
  -2   4   2  141.19   24.90
   3   1  -2 2240.78  130.49
  -4   3  -2 2088.89  123.19
  -4   3  -2 2037.30  124.59
   3   1  -2 1827.32  126.19
   1  -4  -2 2231.58  123.19
  -1   4   2 2083.79  124.89
  -3  -1   2 2072.89  124.89
  -3  -1   2 2121.29  124.19
   4  -3   2 1795.82  142.89
  -1   4   2 1995.50  127.29
  -1   4   2 2063.89  146.69
  -4   4  -2 1639.94  115.69
   4   0  -2 1827.72  114.19
  -4   4  -2 1843.42  110.59
   4   0  -2 1582.04  111.89
   0  -4  -2 1969.80  108.99
   0   4   2 1901.61  112.49
  -4   0   2 1851.91  112.39
  -4   0   2 1777.62  110.59
   0   4   2 1874.21  120.49
  -1  -4  -2  717.43   57.89
   5  -1  -2  635.74   45.30
  -4   5  -2  682.23   46.50
   5  -1  -2  639.14   48.10
   4  -5   2  544.45   62.59
   1   4   2  758.72   59.59
   1   4   2  669.83   47.60
  -5   1   2  621.24   48.10
  -4   6  -2 1456.95   91.69
  -2  -4  -2 1510.85  101.49
   6  -2  -2 1426.86   93.79
   6  -2  -2 1465.35   96.39
   2   4   2 1432.06   93.09
   4  -6   2 1253.07  114.99
  -6   2   2 1392.46   95.59
  -4   7  -2  567.44   41.70
  -3  -4  -2  518.15   46.60
   7  -3  -2  523.95   43.10
   3   4   2  517.55   42.00
   4  -7   2  406.26   56.49
  -7   3   2  535.15   46.80
  -2   7  -2  376.76   30.60
   7  -5  -2  353.86   29.60
  -2   7  -2  347.57   55.49
  -5  -2  -2  361.86   35.10
   7  -5  -2  400.86   34.90
   5   2   2  346.97   31.60
  -7   5   2  292.27   38.00
   5   2   2  292.67   40.40
   2  -7   2  339.07   33.80
   6  -5  -2 1214.18   80.59
   6  -5  -2 1183.88   76.69
  -1   6  -2 1324.57   77.19
  -1   6  -2 1059.59  106.79
  -5  -1  -2 1133.29   81.79
  -6   5   2 1079.49   90.69
   1  -6   2 1128.79   80.59
   5   1   2 1192.98   78.49
   5  -5  -2  782.52   55.59
   0   5  -2  899.11   53.09
   5  -5  -2  798.82   53.99
  -5   0  -2  812.92   58.39
   0   5  -2  668.93   74.89
   0  -5   2  779.02   57.19
   5   0   2  849.02   54.99
   5   0   2  659.03   64.19
  -5   5   2  689.23   67.39
  -5   1  -2  677.93   49.10
   4  -5  -2  622.84   49.20
   4  -5  -2  683.33   46.10
   1   4  -2  714.33   66.19
   5  -1   2  564.54   57.89
  -1  -4   2  645.54   48.60
   5  -1   2  684.43   45.50
  -4   5   2  555.04   59.99
  -5   2  -2 1657.03  104.59
  -5   2  -2 1668.43   98.69
   2   3  -2 1735.23  117.49
   3  -5  -2 1701.83  101.99
  -3   5   2 1504.55  123.69
   5  -2   2 1435.66  120.49
  -2  -3   2 1717.63  105.29
   3   2  -2  819.42   62.99
   2  -5  -2  798.32   52.89
  -5   3  -2  812.12   56.09
  -5   3  -2  774.72   51.79
  -3  -2   2  807.82   55.49
  -2   5   2  834.82   54.29
  -3  -2   2  828.72   53.29
  -2   5   2  823.92   77.69
   5  -3   2  666.43   71.69
   4   1  -2  688.43   51.29
   1  -5  -2  688.23   43.90
  -5   4  -2  653.73   44.60
  -5   4  -2  594.04   46.70
  -1   5   2  680.53   46.80
   5  -4   2  581.84   64.39
  -4  -1   2  668.13   46.10
  -4  -1   2  673.13   46.00
  -1   5   2  519.75   61.39
   5   0  -2 1483.85   97.29
  -5   5  -2 1536.95   93.39
   0  -5  -2 1428.46  106.69
   5  -5   2 1221.38  116.09
   0   5   2 1553.24   95.29
  -5   0   2 1468.45   95.19
  -5   0   2 1503.95   92.89
  -1  -5  -2  619.44   55.29
  -5   6  -2  601.74   44.70
   6  -1  -2  588.24   47.10
   5  -6   2  563.34   66.79
  -6   1   2  605.24   47.50
   1   5   2  611.24   46.10
  -2  -5  -2  330.37   36.40
  -5   7  -2  341.47   30.30
   7  -2  -2  350.36   32.60
   2   5   2  353.36   31.60
   5  -7   2  292.17   47.30
  -7   2   2  309.77   32.60
  -6  -1  -2  386.66   36.90
  -1   7  -2  355.76   58.19
   7  -6  -2  390.56   32.20
   1  -7   2  363.46   36.30
  -7   6   2  309.27   43.30
   6   1   2  433.06   38.70
   6   1   2  332.77   44.60
   0   6  -2  120.69   32.30
   6  -6  -2  135.49   16.00
  -6   0  -2  128.09   18.40
   6   0   2   95.19   22.80
  -6   6   2  106.69   25.60
   0  -6   2  129.89   18.60
  -6   1  -2 1213.38   81.19
   1   5  -2  937.11  100.39
   5  -6  -2 1212.18   76.89
  -1  -5   2 1294.87   82.39
   6  -1   2 1066.19   94.39
  -5   6   2 1096.99   99.19
  -6   2  -2 1167.88   79.59
   2   4  -2 1192.38   97.49
   4  -6  -2 1243.88   76.29
  -4   6   2  945.91   96.99
   6  -2   2 1009.80   95.59
  -2  -4   2 1247.48   80.69
  -6   3  -2  555.14   38.50
   3   3  -2  581.64   54.39
   3  -6  -2  553.04   40.50
  -6   3  -2  571.24   44.80
  -3   6   2  625.74   68.19
  -3  -3   2  563.74   44.00
   6  -3   2  448.76   58.69
  -6   4  -2 1524.35   95.09
  -6   4  -2 1437.76   99.99
   4   2  -2 1495.35  106.89
   2  -6  -2 1648.94   95.99
  -4  -2   2 1603.34   98.49
  -4  -2   2 1472.75   98.09
  -2   6   2 1708.93   98.79
   6  -4   2 1212.58  119.59
  -6   5  -2  619.54   44.60
   5   1  -2  612.94   50.89
  -1   6   2  626.54   46.80
  -5  -1   2  633.44   45.80
   6  -5   2  492.75   64.99
  -5  -1   2  668.13   47.20
  -6   6  -2  133.49   16.10
   0  -6  -2  144.99   24.80
   6   0  -2  119.99   18.20
  -6   0   2  134.39   17.80
   0   6   2  126.89   16.90
   6  -6   2  119.49   31.00
  -6   7  -2  740.53   55.29
  -1  -6  -2  765.12   65.89
   7  -1  -2  768.42   59.39
   1   6   2  791.92   57.79
  -7   1   2  773.72   59.59
   6  -7   2  664.23   81.19
  -7   1  -2  448.46   39.20
   1   6  -2  323.37   56.29
   6  -7  -2  426.96   34.30
  -1  -6   2  429.36   38.70
  -6   7   2  278.07   48.50
   7  -1   2  296.17   46.50
  -7   2  -2  400.66   36.60
   2   5  -2  351.76   52.69
   5  -7  -2  368.56   31.50
   7  -2   2  291.17   46.60
  -2  -5   2  387.66   36.00
  -5   7   2  297.57   50.69
  -7   3  -2 1112.79   77.59
   3   4  -2 1056.89   92.39
   4  -7  -2 1080.99   71.19
   7  -3   2  832.02   93.39
  -4   7   2 1120.89  105.99
  -3  -4   2 1060.49   75.29
   4   3  -2  513.15   52.89
   3  -7  -2  566.74   40.60
  -7   4  -2  534.55   46.00
  -4  -3   2  582.14   44.30
   7  -4   2  491.35   64.69
  -3   7   2  384.16   60.49
  -7   5  -2  330.97   28.20
   5   2  -2  345.97   38.00
  -2   7   2  262.37   46.20
  -5  -2   2  377.26   31.80
   7  -5   2  327.57   51.79
  -7   6  -2  741.43   54.89
   1  -7  -2  731.93   68.39
   6   1  -2  776.42   62.99
   7  -6   2  689.53   83.79
  -6  -1   2  814.42   58.79
  -1   7   2  831.82   58.79
   0   0  -3 2423.16  155.28
   0   0   3 2441.06  154.98
   0   0   3 2675.53  150.38
   0   0   3 2559.54  162.38
   0   1  -3 1480.35   96.89
   0   1  -3 1553.74   94.29
   1  -1  -3 1356.66   94.69
  -1   0  -3 1610.24   95.99
  -1   1   3 1621.14  103.09
   1   0   3 1341.07   91.49
   0  -1   3 1566.64   92.09
  -1   1   3 1269.17   97.29
   0  -1  -3  909.91   60.19
   1   0  -3  864.11   60.29
   1   0  -3  828.92   55.19
  -1   1  -3  876.81   57.59
  -1   1  -3  747.73   58.79
  -1   0   3  762.62   62.89
   1  -1   3  997.80   67.99
  -1   0   3  791.32   59.29
  -1   2  -3 3221.28  184.98
   2  -1  -3 2770.82  180.78
  -1   2  -3 2755.32  180.78
   2  -1  -3 2725.23  174.48
  -1  -1  -3 3412.76  182.28
   1   1   3 2825.42  186.28
  -2   1   3 3081.69  186.18
  -2   1   3 3232.48  187.88
  -2  -1  -3 1122.79   76.59
  -2  -1  -3 1121.69   85.29
  -1   3  -3 1253.87   85.99
  -1   3  -3 1147.99   77.09
   3  -2  -3 1124.79   76.19
  -3   2   3 1265.57   86.19
   1  -3   3 1151.98   83.49
  -3   2   3 1255.47   82.79
   2   1   3 1177.78   81.19
  -2   0  -3  249.78   22.40
   0   2  -3  239.48   24.00
   2  -2  -3  231.48   21.40
  -2   0  -3  233.08   25.00
   0   2  -3  239.18   25.80
   0  -2   3  232.38   25.90
   2   0   3  221.98   22.70
   2   0   3  212.18   26.40
  -2   2   3  195.98   26.30
   1   1  -3 2948.91  180.58
  -2   1  -3 3101.19  179.58
  -2   1  -3 2989.50  178.68
   1  -2  -3 2959.60  178.68
   1   1  -3 3140.69  182.98
  -1  -1   3 2885.71  177.68
   2  -1   3 3290.57  187.48
  -1   2   3 2828.42  187.68
  -1   2   3 2633.14  182.38
  -1  -1   3 2930.81  184.88
   2   0  -3 3577.84  212.18
   0  -2  -3 3356.96  213.98
   2   0  -3 3259.67  215.48
  -2   2  -3 3558.84  213.28
  -2   2  -3 3396.36  209.48
   2  -2   3 3741.83  223.98
   0   2   3 3584.04  217.78
   2  -2   3 4072.69  224.58
   0   2   3 3712.43  226.38
  -2   0   3 3223.98  218.98
  -2   0   3 4051.89  216.58
   3  -1  -3  781.12   51.49
   3  -1  -3  701.93   54.19
  -2   3  -3  767.42   53.59
  -1  -2  -3  831.82   54.69
   2  -3   3  857.11   64.39
   1   2   3  750.12   56.39
  -3   1   3  773.52   57.29
  -2  -2  -3 1262.47  100.09
  -2   4  -3 1350.56   87.99
   4  -2  -3 1341.57   85.79
  -2   4  -3 1416.26  101.39
   4  -2  -3 1417.86   88.59
  -4   2   3 1581.24   98.59
   2   2   3 1251.37   90.59
  -4   2   3 1423.86   95.79
   2  -4   3 1352.06   96.39
   5  -3  -3  793.82   54.59
  -3  -2  -3  748.43   65.49
  -2   5  -3  806.12   55.09
  -2   5  -3  831.52   72.19
  -5   3   3  802.72   64.79
   2  -5   3  796.42   62.19
   3   2   3  707.63   56.69
   4  -3  -3  521.15   40.40
  -1   4  -3  570.84   41.40
  -3  -1  -3  567.64   49.20
  -1   4  -3  531.35   52.29
   1  -4   3  541.85   45.80
   3   1   3  559.14   44.50
  -4   3   3  612.24   52.99
   3  -3  -3 1975.20  124.49
   0   3  -3 2082.79  126.69
  -3   0  -3 2242.68  132.59
  -3   0  -3 2224.88  123.29
   0   3  -3 1970.10  136.79
   3   0   3 2025.20  130.59
  -3   3   3 1891.01  126.39
   0  -3   3 1976.30  129.39
   3   0   3 1913.41  130.59
  -3   3   3 1986.10  139.29
   2  -3  -3 1197.38   75.09
   1   2  -3 1160.78   83.19
  -3   1  -3 1247.48   78.49
  -3   1  -3 1165.48   73.69
   1   2  -3 1103.59   78.79
  -2   3   3 1198.98   77.59
  -1  -2   3 1219.18   79.79
  -2   3   3  958.40   85.59
   3  -1   3 1147.59   85.79
   3  -1   3 1168.28   84.79
   1  -3  -3  791.82   54.09
  -3   2  -3  733.23   52.69
   2   1  -3  803.82   57.89
   2   1  -3  864.81   58.89
  -3   2  -3  785.82   53.89
  -1   3   3  784.12   56.29
  -1   3   3  783.92   66.99
  -2  -1   3  854.71   54.09
   3  -2   3  855.41   68.79
  -2  -1   3  832.02   58.89
   3  -2   3  673.93   63.69
   3   0  -3 2180.68  149.09
   0  -3  -3 2392.36  147.29
  -3   3  -3 2205.48  145.59
   3   0  -3 2421.56  148.39
   3  -3   3 2616.44  164.38
  -3   0   3 2630.44  153.68
  -3   0   3 2497.25  148.69
   0   3   3 2461.85  149.69
   0   3   3 2278.77  163.48
   3  -3   3 2553.64  158.28
   4  -1  -3  943.91   60.29
   4  -1  -3  873.61   61.39
  -1  -3  -3  727.43   70.99
  -3   4  -3  872.61   59.79
   3  -4   3  949.80   75.79
  -4   1   3  994.20   64.69
   1   3   3  900.21   62.49
  -4   1   3  768.82   63.39
   5  -2  -3  427.46   33.70
  -2  -3  -3  414.56   45.80
   5  -2  -3  454.45   34.70
  -3   5  -3  433.06   34.10
  -5   2   3  449.66   39.50
   2   3   3  394.66   35.60
   3  -5   3  367.46   39.90
   3  -5   3  422.56   46.70
   6  -3  -3 1099.89   71.39
  -3  -3  -3 1075.69   85.69
  -3   6  -3 1188.18   72.89
   3  -6   3 1003.30   79.99
  -6   3   3  988.10   79.09
   3   3   3 1011.20   74.29
   3  -6   3  963.80   87.39
  -3   7  -3  487.05   38.30
  -4  -3  -3  471.25   48.10
   7  -4  -3  436.06   36.40
   4   3   3  440.66   40.00
  -7   4   3  401.86   45.40
   3  -7   3  399.56   51.29
  -4  -2  -3  156.18   24.90
  -2   6  -3  188.08   19.20
   6  -4  -3  164.98   18.20
  -2   6  -3  163.88   31.50
   4   2   3  142.89   19.50
   2  -6   3  136.89   21.60
  -6   4   3  145.59   25.20
  -1   5  -3 1419.56  110.29
  -1   5  -3 1397.56   89.09
   5  -4  -3 1387.56   89.39
  -4  -1  -3 1399.16   98.69
   4   1   3 1308.97   91.99
  -5   4   3 1340.77  105.29
   1  -5   3 1423.06   95.49
   0   4  -3 2031.70  117.39
   0   4  -3 1876.61  135.69
  -4   0  -3 1895.31  123.69
   4  -4  -3 1864.71  116.99
   0  -4   3 1688.73  119.79
   4   0   3 1846.72  120.49
   4   0   3 1958.00  127.99
  -4   4   3 1840.42  135.59
   1   3  -3  617.44   43.50
  -4   1  -3  561.94   38.40
   3  -4  -3  568.24   41.70
   1   3  -3  559.24   53.79
  -4   1  -3  628.74   46.40
   4  -1   3  498.65   52.29
  -1  -3   3  509.95   43.80
  -3   4   3  571.64   41.30
   4  -1   3  578.84   46.30
  -4   2  -3 1484.45   93.19
   2   2  -3 1488.05  100.39
   2  -4  -3 1387.26   89.59
   2   2  -3 1201.28   92.39
  -4   2  -3 1345.27   87.79
  -2   4   3 1382.76  107.99
   4  -2   3 1491.65  111.19
  -2  -2   3 1377.66   93.09
   4  -2   3 1682.23  101.99
  -2   4   3 1446.56   91.19
   1  -4  -3 1005.30   63.79
   3   1  -3 1093.79   68.89
   3   1  -3 1006.40   70.19
  -4   3  -3  886.81   62.29
  -1   4   3 1015.60   83.49
  -3  -1   3  991.90   64.09
  -3  -1   3  911.61   66.39
   4  -3   3 1010.50   84.19
  -1   4   3  935.61   65.09
   4  -3   3  772.82   72.29
   4   0  -3  214.38   22.80
   4   0  -3  222.38   23.10
   0  -4  -3  215.28   20.70
  -4   4  -3  209.98   20.30
   4  -4   3  254.17   29.80
   0   4   3  221.48   22.50
   4  -4   3  221.58   34.10
  -4   0   3  233.48   24.20
  -4   0   3  197.68   21.60
   5  -1  -3 1150.38   82.79
  -4   5  -3 1265.77   81.79
  -1  -4  -3 1045.20   95.69
   5  -1  -3 1340.57   83.89
  -5   1   3 1240.98   85.49
   4  -5   3 1349.77  104.09
   1   4   3 1319.67   84.89
   6  -2  -3 1089.49   76.49
  -2  -4  -3 1140.79   93.39
   6  -2  -3 1188.28   77.79
  -4   6  -3 1140.49   77.09
   4  -6   3 1102.39   96.59
  -6   2   3 1149.69   82.59
   2   4   3 1131.09   79.39
  -3  -4  -3  265.87   36.80
  -4   7  -3  302.07   28.30
   4  -7   3  276.17   41.70
  -7   3   3  270.27   32.70
   3   4   3  271.47   29.20
  -2   7  -3  747.13   52.39
  -5  -2  -3  654.73   62.19
   7  -5  -3  704.33   51.49
  -2   7  -3  705.83   77.19
  -7   5   3  568.44   63.69
   5   2   3  725.23   55.79
   2  -7   3  670.33   59.29
  -1   6  -3  616.54   41.90
  -1   6  -3  494.45   60.29
   6  -5  -3  522.05   41.20
  -5  -1  -3  487.15   47.90
   1  -6   3  522.65   46.60
   5   1   3  498.65   43.20
  -6   5   3  472.45   55.69
   5  -5  -3  395.56   33.90
   0   5  -3  470.75   34.20
  -5   0  -3  449.95   40.80
   0   5  -3  381.46   50.39
   0  -5   3  368.46   36.80
  -5   5   3  367.46   48.90
   5   0   3  410.36   36.10
   5   0   3  447.66   45.90
   1   4  -3 1311.77  112.79
   1   4  -3 1603.04   93.79
  -5   1  -3 1595.14  101.09
   4  -5  -3 1445.36   94.29
   5  -1   3 1531.65   97.39
  -1  -4   3 1285.77   97.29
   5  -1   3 1412.16  111.59
   2   3  -3  875.21   72.29
   3  -5  -3  874.51   57.19
  -5   2  -3  744.33   52.69
  -5   2  -3  875.61   61.39
  -2  -3   3  779.42   59.69
   5  -2   3  875.51   60.89
   5  -2   3  762.42   76.29
  -3   5   3  733.33   74.49
   2  -5  -3  409.06   33.10
  -5   3  -3  430.06   36.50
   3   2  -3  512.35   45.20
  -5   3  -3  401.86   31.80
  -2   5   3  407.46   50.39
  -2   5   3  457.55   35.20
   5  -3   3  407.26   52.79
  -3  -2   3  442.56   36.70
   4   1  -3 1340.97   92.99
  -5   4  -3 1185.18   83.39
   1  -5  -3 1279.47   84.19
  -4  -1   3 1365.96   88.49
   5  -4   3 1456.75  113.39
  -1   5   3 1317.27  111.09
  -1   5   3 1347.37   87.29
  -5   5  -3  618.84   46.90
   5   0  -3  639.74   50.99
   5  -5   3  678.03   70.99
  -5   0   3  659.13   50.09
   0   5   3  638.24   49.20
   6  -1  -3  342.87   32.10
  -5   6  -3  322.47   29.70
  -1  -5  -3  319.87   42.70
  -6   1   3  328.27   33.00
   1   5   3  347.07   32.20
   5  -6   3  340.67   48.50
  -2  -5  -3  812.92   75.49
  -5   7  -3  779.22   59.49
   7  -2  -3  820.82   61.09
  -7   2   3  825.62   65.69
   2   5   3  830.02   62.59
   5  -7   3  823.12   82.99
   0   6  -3  594.14   73.49
  -6   0  -3  733.73   60.99
   6  -6  -3  727.93   53.29
   0  -6   3  687.03   58.39
   6   0   3  780.42   79.29
   1   5  -3  469.45   61.09
  -6   1  -3  578.04   48.90
   5  -6  -3  566.84   43.30
   6  -1   3  550.54   59.89
  -1  -5   3  494.05   46.50
   2   4  -3  152.98   30.80
   4  -6  -3  190.18   20.30
  -6   2  -3  186.18   23.50
  -4   6   3  155.78   32.80
  -2  -4   3  177.28   23.00
   6  -2   3  134.59   31.50
   3   3  -3 1212.78   95.79
  -6   3  -3 1223.18   85.09
   3  -6  -3 1193.68   78.99
   6  -3   3 1035.40  104.09
  -3  -3   3 1210.48   83.89
  -3   6   3 1243.48  106.29
   2  -6  -3 1195.78   78.79
  -6   4  -3 1040.40   76.59
   4   2  -3 1322.37   93.29
  -4  -2   3 1199.68   82.79
  -2   6   3 1266.57   81.49
   6  -4   3 1089.99  106.99
  -2   6   3 1356.46  111.29
   5   1  -3  355.76   36.60
  -6   5  -3  322.37   28.80
  -5  -1   3  327.07   31.60
   6  -5   3  335.27   51.09
  -1   6   3  351.96   31.90
   6   0  -3  658.73   53.79
  -6   6  -3  655.33   49.10
   0  -6  -3  528.45   61.09
   6  -6   3  742.63   79.09
  -6   0   3  702.13   53.39
   0   6   3  626.24   50.89
  -7   2  -3  829.22   64.59
   2   5  -3  648.84   78.09
   5  -7  -3  836.22   57.69
  -2  -5   3  726.13   61.99
   7  -2   3  695.83   78.89
  -5   7   3  690.83   80.59
   4  -7  -3  501.95   39.70
  -7   3  -3  474.95   45.40
   3   4  -3  444.96   55.79
   7  -3   3  438.96   62.49
  -4   7   3  488.55   62.79
  -3  -4   3  457.65   43.50
   3  -7  -3  301.07   28.20
   4   3  -3  306.37   40.30
  -3   7   3  280.07   47.60
  -4  -3   3  329.07   32.70
   7  -4   3  276.67   49.90
  -7   5  -3  746.13   56.99
   5   2  -3  885.11   72.39
  -2   7   3  784.82   89.09
   7  -5   3  784.92   89.19
  -5  -2   3  907.41   63.99
   0   0  -4 3197.18  198.08
   0   0   4 3139.09  197.58
   0   0   4 3406.56  207.68
   0   1  -4  620.84   48.00
   1  -1  -4  553.44   45.90
  -1   0  -4  598.34   46.90
  -1   0  -4  590.24   45.40
   0  -1   4  485.25   50.39
  -1   1   4  543.75   48.00
   1   0   4  538.35   54.59
  -1   1   4  591.64   52.09
   1   0  -4 2474.95  146.69
  -1   1  -4 2461.25  144.69
  -1   1  -4 2259.87  147.59
   0  -1  -4 2361.56  145.29
  -1   0   4 2268.97  152.28
   0   1   4 2112.79  155.88
  -1   0   4 2172.28  145.79
   1  -1   4 2429.86  154.68
   0   1   4 2234.28  148.29
   2  -1  -4 1109.59   85.19
  -1  -1  -4 1379.26   84.39
  -1  -1  -4 1310.67   89.59
  -1   2  -4 1072.89   86.19
   1  -2   4 1166.68   92.69
  -2   1   4 1445.36   92.59
   1  -2   4 1460.85   88.09
  -2   1   4 1040.10   88.79
  -2  -1  -4  400.06   42.50
  -2  -1  -4  447.36   35.80
  -1   3  -4  362.16   36.90
  -1   3  -4  380.06   37.90
   3  -2  -4  383.76   35.90
   2   1   4  351.06   43.10
  -3   2   4  483.95   41.60
  -3   2   4  380.96   43.00
   2  -2  -4  843.52   63.89
   0   2  -4  838.42   65.99
  -2   0  -4  893.21   63.39
   0   2  -4  875.81   64.49
  -2   0  -4  842.52   67.29
  -2   2   4  946.81   71.19
  -2   2   4  803.02   70.29
   1   1  -4 1376.66   84.99
  -2   1  -4 1110.19   82.19
  -2   1  -4 1096.59   82.59
   1  -2  -4 1120.79   82.69
   1   1  -4 1270.27   93.59
  -1   2   4 1179.18   88.39
   2  -1   4 1297.87   95.69
   0  -2  -4  459.25   38.90
  -2   2  -4  408.26   39.20
   2   0  -4  464.55   39.20
  -2   0   4  477.75   42.60
   2  -2   4  500.55   46.20
  -2   0   4  396.36   43.20
   2  -2   4  566.44   43.80
   0   2   4  529.45   46.50
   0   2   4  339.77   43.10
  -1  -2  -4 1809.82  105.89
  -1  -2  -4 1656.53  114.59
   3  -1  -4 1392.66  106.69
  -2   3  -4 1585.24  108.59
  -3   1   4 1687.63  114.49
   2  -3   4 1748.13  113.39
  -3   1   4 1790.72  113.99
   2  -3   4 1474.15  114.49
   1   2   4 1539.45  116.39
  -2  -2  -4 1474.55  119.59
   4  -2  -4 1615.34  109.99
  -2   4  -4 1763.02  111.29
   2   2   4 1688.03  118.49
   2  -4   4 1680.73  117.19
  -4   2   4 1734.93  119.49
  -2   5  -4  332.77   31.30
  -3  -2  -4  238.48   36.70
   5  -3  -4  317.47   30.10
  -2   5  -4  282.67   36.50
   2  -5   4  239.18   34.70
   3   2   4  327.07   35.80
  -5   3   4  286.67   37.50
  -1   4  -4 1328.47   89.69
   4  -3  -4 1333.97   87.49
  -1   4  -4 1272.57   95.79
  -3  -1  -4 1194.28   97.09
   1  -4   4 1161.78   95.19
  -4   3   4 1227.18  101.09
   3   1   4 1400.16   99.09
  -3   0  -4 1016.10   66.29
   0   3  -4  922.71   71.99
   3  -3  -4  974.50   66.39
  -3   0  -4  881.11   71.59
   0   3  -4  879.41   68.69
   3   0   4  887.51   78.19
   0  -3   4  917.71   73.89
  -3   3   4  739.23   75.09
   2  -3  -4  394.56   34.20
   1   2  -4  372.86   36.40
  -3   1  -4  361.86   33.20
   1   2  -4  363.66   37.70
  -3   1  -4  367.86   35.80
  -2   3   4  361.36   41.90
  -1  -2   4  359.56   39.20
   1  -3  -4 1563.04  104.99
  -3   2  -4 1558.64  104.19
   2   1  -4 1571.64  106.89
   2   1  -4 1850.01  106.89
  -1   3   4 1583.74  114.59
   3  -2   4 1561.84  116.29
  -1   3   4 1513.85  110.89
  -2  -1   4 1491.65  111.79
  -3   3  -4 1041.70   75.09
   0  -3  -4  872.01   72.99
   3   0  -4 1115.29   75.69
   0   3   4 1010.40   80.79
   0   3   4 1110.79   88.09
   3  -3   4 1073.29   82.69
   3  -3   4 1283.37   86.39
  -3   0   4 1161.08   78.99
  -1  -3  -4  308.77   37.80
   4  -1  -4  259.27   30.30
  -3   4  -4  367.56   33.00
   3  -4   4  335.67   37.60
   1   3   4  356.66   37.30
  -4   1   4  370.76   36.20
  -4   1   4  333.67   35.70
   3  -4   4  367.66   39.30
  -2  -3  -4  913.61   84.89
  -3   5  -4 1075.59   73.79
   5  -2  -4 1051.69   74.19
   3  -5   4 1089.99   84.69
   3  -5   4  815.62   78.79
  -5   2   4 1080.49   80.69
   2   3   4 1071.69   79.99
   6  -3  -4  541.55   44.20
  -3  -3  -4  469.55   55.69
  -3   6  -4  553.64   44.60
   3  -6   4  557.24   55.59
  -6   3   4  479.95   50.79
   3   3   4  530.35   49.00
   3  -6   4  376.56   48.80
   6  -4  -4  444.96   38.90
  -2   6  -4  416.06   50.39
  -4  -2  -4  391.36   49.40
  -2   6  -4  503.55   41.10
  -6   4   4  392.06   49.80
   4   2   4  493.35   46.30
   2  -6   4  404.56   47.20
  -4  -1  -4  585.94   60.69
  -1   5  -4  738.63   54.09
  -1   5  -4  600.74   62.39
   5  -4  -4  669.53   51.69
   1  -5   4  627.04   59.29
  -5   4   4  641.54   67.99
   4   1   4  778.42   61.69
   4  -4  -4  327.57   29.80
  -4   0  -4  278.17   34.30
   0   4  -4  271.67   36.70
   0   4  -4  317.67   31.60
   0  -4   4  282.47   33.80
  -4   4   4  243.18   39.80
   4   0   4  326.77   37.60
  -4   1  -4 1390.66   93.39
   3  -4  -4 1338.77   86.29
  -4   1  -4 1335.07   84.19
   1   3  -4 1288.27   98.29
   1   3  -4 1127.69   88.09
   4  -1   4 1332.47  101.19
  -1  -3   4 1123.39   91.19
  -3   4   4 1187.28  102.29
   2   2  -4 1636.94  110.29
   2  -4  -4 1682.03  106.99
  -4   2  -4 1654.23  105.59
   2   2  -4 1754.62  117.79
  -2   4   4 1425.56  119.29
  -2   4   4 1682.43  111.39
  -2  -2   4 1603.94  113.19
   3   1  -4  372.56   37.10
  -4   3  -4  362.36   32.60
   3   1  -4  390.76   34.20
   1  -4  -4  367.46   33.70
  -1   4   4  365.26   36.60
  -3  -1   4  346.17   37.80
   4  -3   4  472.85   46.60
  -1   4   4  346.47   43.00
   4  -3   4  357.26   42.60
   4   0  -4  673.03   49.70
  -4   4  -4  586.24   47.90
   4  -4   4  679.43   62.19
  -4   0   4  510.95   52.49
   0   4   4  668.63   53.79
   4  -4   4  651.23   57.19
  -1  -4  -4  564.94   61.69
   5  -1  -4  622.64   51.49
  -4   5  -4  678.23   51.69
   1   4   4  664.63   55.89
  -5   1   4  681.53   55.99
   4  -5   4  690.13   63.99
   6  -2  -4  189.18   24.40
  -4   6  -4  195.28   23.60
  -2  -4  -4  195.38   33.40
   2   4   4  204.38   27.30
   4  -6   4  240.78   34.90
  -6   2   4  211.18   28.90
  -1   6  -4  208.68   23.80
  -1   6  -4  169.08   33.10
   6  -5  -4  179.98   22.20
  -5  -1  -4  173.68   30.30
   5   1   4  196.58   27.40
   1  -6   4  178.68   28.40
  -6   5   4  139.99   32.60
   0   5  -4  947.41   63.79
   0   5  -4  771.32   76.59
   5  -5  -4  885.81   62.59
  -5   0  -4  790.42   70.59
   0  -5   4  747.43   67.69
   5   0   4  901.31   69.99
  -5   5   4  687.53   79.89
   1   4  -4  694.13   69.19
  -5   1  -4  688.83   60.29
   4  -5  -4  762.92   54.69
   1   4  -4  719.53   55.49
  -4   5   4  654.13   72.29
   5  -1   4  804.42   64.59
  -1  -4   4  566.74   57.79
   2   3  -4  285.67   31.60
   3  -5  -4  330.77   30.10
  -5   2  -4  315.27   34.30
   2   3  -4  329.17   41.70
  -2  -3   4  277.67   33.00
  -3   5   4  261.47   41.20
   5  -2   4  363.76   40.90
   3   2  -4 1197.08   90.39
  -5   3  -4 1072.39   75.99
   2  -5  -4 1171.48   78.39
  -2   5   4 1067.09   94.99
  -2   5   4 1178.58   81.09
  -3  -2   4 1124.89   83.99
   4   1  -4  729.93   59.99
  -5   4  -4  639.44   51.59
   1  -5  -4  714.93   59.59
  -1   5   4  726.33   71.69
  -4  -1   4  674.83   58.39
   5  -4   4  779.02   71.09
  -1   5   4  676.33   55.69
  -5   5  -4  218.58   23.50
   0  -5  -4  142.69   26.20
   5  -5   4  216.68   35.30
   0   5   4  224.48   26.70
  -5   6  -4  684.33   55.89
  -1  -5  -4  578.54   65.99
   1   5   4  759.42   61.19
  -6   1   4  800.72   62.89
   5  -6   4  813.02   75.49
  -6   1  -4  200.18   29.60
   1   5  -4  174.08   35.70
   5  -6  -4  202.48   24.20
  -5   6   4  194.98   39.90
  -1  -5   4  192.98   28.80
   2   4  -4  433.96   56.39
  -6   2  -4  493.05   47.60
   4  -6  -4  460.25   40.40
  -2  -4   4  482.45   47.20
  -4   6   4  450.55   58.79
   3  -6  -4  631.44   49.00
   3   3  -4  619.64   64.29
   6  -3   4  761.92   72.39
  -3   6   4  559.74   65.59
  -3  -3   4  560.94   53.39
   2  -6  -4  211.48   24.10
   4   2  -4  252.07   34.10
  -6   4  -4  190.38   22.30
  -2   6   4  248.78   40.20
   6  -4   4  252.47   40.10
  -4  -2   4  213.98   28.00
  -6   5  -4  647.14   55.79
   5   1  -4  821.02   67.39
   6  -5   4  880.61   82.29
  -1   6   4  801.02   61.79
   0   0  -5  685.83   53.79
   0   0   5  696.63   62.29
   1  -1  -5 1312.47   94.89
   0   1  -5 1378.96   96.99
  -1   0  -5 1363.66   95.09
  -1   0  -5 1465.55   95.39
  -1   1   5 1436.16   99.59
   0  -1   5 1270.17  103.49
  -1   1   5 1474.15  105.09
   1   0   5 1440.06  108.29
   0  -1  -5 1272.67   87.79
   1   0  -5 1251.67   88.29
  -1   1  -5 1313.97   90.79
   0   1   5 1261.07   91.69
   1  -1   5 1314.87   98.49
   0   1   5 1296.67  101.59
  -1   0   5 1252.77   96.39
  -1  -1  -5  295.47   31.80
  -1   2  -5  318.17   34.30
   2  -1  -5  291.47   31.20
  -1  -1  -5  300.97   28.90
   1  -2   5  269.77   36.00
  -2   1   5  301.17   36.00
  -2   1   5  304.67   35.20
   1   1   5  257.47   40.30
  -2  -1  -5 1121.89   75.29
  -2  -1  -5 1048.40   82.09
   3  -2  -5  936.11   77.79
  -1   3  -5 1053.49   82.39
  -3   2   5 1269.47   85.29
   1  -3   5  928.31   86.49
  -3   2   5 1030.50   88.39
   2  -2  -5 1214.48   96.69
  -2   0  -5 1458.55   99.89
   0   2  -5 1485.65  100.39
  -2   0  -5 1395.36   95.49
   2   0   5 1360.66  113.39
  -2   2   5 1624.94  107.69
  -2   2   5 1438.06  106.29
   0  -2   5 1206.28  105.59
   1  -2  -5  265.47   30.50
   1   1  -5  335.77   31.90
  -2   1  -5  306.77   32.10
   2  -1   5  288.97   38.00
  -1   2   5  318.87   40.30
  -1  -1   5  244.38   35.70
  -1   2   5  299.37   34.90
   0  -2  -5  539.15   44.20
   2   0  -5  552.94   44.90
  -2   2  -5  526.25   47.90
   0   2   5  435.96   54.69
   0   2   5  513.75   49.70
   2  -2   5  477.45   50.39
  -2   0   5  588.74   53.69
  -1  -2  -5  922.21   61.59
  -1  -2  -5  867.51   67.79
   3  -1  -5  909.61   65.99
  -2   3  -5  772.82   67.79
   2  -3   5  807.72   71.99
  -3   1   5  699.93   78.19
   4  -2  -5  339.87   36.40
  -2  -2  -5  351.86   40.50
  -2   4  -5  362.46   39.60
   2  -4   5  331.67   42.80
   2   2   5  292.87   46.00
  -4   2   5  366.86   45.30
   5  -3  -5  610.24   53.79
  -3  -2  -5  638.94   61.99
  -2   5  -5  652.73   57.59
   2  -5   5  474.25   58.69
  -5   3   5  613.94   65.49
   2  -5   5  660.53   60.39
   3   2   5  616.74   67.99
  -1   4  -5  672.73   59.69
  -3  -1  -5  779.62   64.79
  -4   3   5  649.34   67.99
   3   1   5  504.15   66.39
  -3   0  -5  264.07   28.80
   0   3  -5  247.18   31.30
  -3   0  -5  268.07   32.50
   3  -3  -5  211.88   28.40
  -3   3   5  266.97   34.30
  -3   3   5  253.17   37.50
   3   0   5  175.68   36.70
   2  -3  -5  859.71   71.99
  -3   1  -5 1003.50   73.29
  -2   3   5  969.30   81.89
  -2   3   5  943.61   81.29
   3  -1   5 1036.40   89.29
   1  -3  -5  960.30   69.99
  -3   2  -5  742.83   67.19
   2   1  -5  969.40   67.19
  -2  -1   5  766.42   74.69
   3  -2   5 1012.20   80.39
  -1   3   5  934.21   76.39
  -3   3  -5  163.68   25.30
   3   0  -5  217.98   24.40
   0  -3  -5  229.48   24.80
  -3   0   5  192.98   29.80
   3  -3   5  210.78   30.00
   0   3   5  137.99   29.60
  -3   4  -5  808.42   65.79
  -1  -3  -5  709.53   64.19
   4  -1  -5  824.72   61.29
   1   3   5  649.74   71.89
   3  -4   5  772.92   67.99
  -4   1   5  869.41   82.99
  -3   5  -5  602.04   56.09
  -2  -3  -5  605.24   59.89
   5  -2  -5  603.64   53.39
  -5   2   5  671.93   64.29
   3  -5   5  585.54   60.19
   2   3   5  603.24   65.89
   3  -5   5  708.63   61.79
  -1   5  -5  122.39   22.60
  -4  -1  -5  149.09   27.30
  -1   5  -5  152.58   27.60
  -5   4   5  120.29   29.80
   1  -5   5   91.09   24.10
   4   1   5  143.39   31.70
  -4   0  -5  371.66   41.10
   4  -4  -5  366.56   36.70
   0   4  -5  308.67   36.80
   0  -4   5  244.28   38.50
  -4   4   5  357.26   48.90
   4   0   5  293.57   46.80
   1   3  -5  828.42   63.69
   3  -4  -5  710.73   59.59
   4  -1   5  578.74   71.29
  -3   4   5  784.82   74.59
   2  -4  -5  339.97   35.60
  -4   2  -5  337.77   35.10
  -2  -2   5  276.77   38.60
   4  -2   5  442.36   50.89
  -2   4   5  417.96   46.60
  -2   4   5  246.68   37.30
   3   1  -5  872.71   60.89
   1  -4  -5  773.52   62.49
  -4   3  -5  755.02   63.19
   4  -3   5  896.11   74.29
  -1   4   5  658.23   68.59
  -1   4   5  760.12   71.49
   4   0  -5  890.11   63.89
  -4   4  -5  831.92   68.19
   0   4   5  838.22   77.19
  -4   0   5  783.32   71.99
   4  -4   5  925.61   74.59
  -4   5  -5  170.18   25.30
  -1  -4  -5  149.19   25.90
   5  -1  -5  160.68   21.90
   1   4   5  143.99   28.60
   4  -5  -5  145.79   22.00
   1   4  -5  101.69   20.90
   5  -1   5  133.79   31.10
  -4   5   5  162.98   33.90
  -1  -4   5  102.99   24.00
   3  -5  -5  624.54   53.19
   2   3  -5  658.83   55.39
  -3   5   5  702.53   69.99
   5  -2   5  558.24   66.49
  -2  -3   5  548.35   58.79
  -5   3  -5  626.34   52.09
   2  -5  -5  548.75   50.79
  -3  -2   5  559.44   57.89
  -2   5   5  641.64   64.89
  -2   5   5  618.74   60.19
  -5   4  -5  149.09   22.50
  -1   5   5  181.18   28.60
  -4  -1   5  120.49   24.70
   0   0  -6  419.06   40.10
   0   0   6  464.25   50.39
   1  -1  -6  908.11   71.59
  -1   0  -6 1000.50   72.29
   0   1  -6  947.31   72.79
   1   0   6  936.11   83.89
   0  -1   6  957.40   83.29
  -1   1   6 1034.60   83.49
   0  -1  -6  196.18   24.60
   1   0  -6  194.98   25.00
  -1   1  -6  204.68   26.10
   1  -1   6  207.78   32.30
   0   1   6  224.48   34.90
  -1   0   6  209.38   32.10
   2  -1  -6  682.43   56.29
  -1  -1  -6  627.84   52.79
  -1   2  -6  724.13   59.29
   1   1   6  749.62   73.49
  -2   1   6  677.03   62.79
   1  -2   6  625.24   64.79
   3  -2  -6  789.92   66.69
  -1   3  -6  833.42   69.99
   2   1   6  857.01   86.99
  -3   2   6  952.60   73.99
   1  -3   6  733.13   74.69
  -2   0  -6  462.45   43.30
   0   2  -6  527.45   47.60
   2  -2  -6  476.35   46.00
   0  -2   6  447.26   53.39
   2   0   6  563.94   61.09
  -2   2   6  509.85   62.29
  -2   2   6  559.74   54.49
   1  -2  -6  644.54   55.89
  -2   1  -6  669.83   56.59
   1   1  -6  661.23   55.89
  -1  -1   6  733.53   67.99
   2  -1   6  608.44   64.59
  -1   2   6  719.63   63.59
  -1   2   6  814.22   71.19
   2   0  -6  722.93   58.49
  -2   2  -6  777.92   63.19
   0  -2  -6  661.03   56.69
   2  -2   6  733.63   69.09
  -2   0   6  822.12   70.39
   0   2   6  773.52   76.09
  -1  -2  -6  164.68   21.40
  -1  -2  -6  162.58   24.30
   3  -1  -6  174.08   23.90
  -2   3  -6  176.08   27.10
   1   2   6  183.98   37.60
   2  -3   6  149.39   28.60
  -3   1   6  181.58   28.50
   1   2  -6  849.52   66.39
   2  -3  -6  825.02   67.29
  -3   1  -6  806.52   65.79
  -1  -2   6  669.63   72.79
   3  -1   6  916.21   82.29
  -2   3   6  844.62   76.19
  -2   3   6  943.61   79.69
  -3   2  -6  142.09   24.00
   2   1  -6  170.28   22.90
   1  -3  -6  155.38   23.30
  -1   3   6  214.58   36.50
   3  -2   6  181.58   30.80
  -2  -1   6  187.18   31.10
  -1   3   6  197.78   31.40
   0   0   0    0.00    0.00
_computing_structure_solution     'SHELXT 2014/5 (Sheldrick, 2014)'
;
_shelx_hkl_checksum     66706
_shelx_res_file
;
    platon_pl.res created by SHELXL-2014/7
TITL SMB_K2ReF6_1_0m_a.res in P-3     New: P-3m1
CELL  0.71073    5.834    5.834    4.546    90.00    90.00   120.00
ZERR        1    0.002    0.002    0.002     0.00     0.00     0.00
LATT   1
SYMM             - Y ,          X - Y ,              Z
SYMM         - X + Y ,            - X ,              Z
SYMM               Y ,              X ,            - Z
SYMM             - X ,        - X + Y ,            - Z
SYMM           X - Y ,            - Y ,            - Z
SFAC  F  K Re
UNIT 6 2 1
LIST 4 ! automatically inserted. Change 6 to 4 for CHECKCIF!!
L.S. 12
FMAP 2
ACTA
PLAN -20
ACTA
CONF
WGHT    0.019400    0.517000
FVAR       0.85588
RESI 0
RE1   3    0.000000    0.000000    0.000000    10.08333    0.00883    0.00883 =
         0.00825    0.00000    0.00000    0.00441
F1    1    0.325407    0.162703    0.229905    10.50000    0.01194    0.01615 =
         0.01171   -0.00060   -0.00120    0.00597
K1    2    0.333333    0.666667    0.295527    10.16667    0.01181    0.01181 =
         0.00963    0.00000    0.00000    0.00590
HKLF 4 1  0.0000  1.0000  0.0000 -1.0000 -1.0000  0.0000  0.0000  0.0000
1.0000
REM  SMB_K2ReF6_1_0m_a.res in P-3     New: P-3m1
REM R1 =  0.0158 for     180 Fo > 4sig(Fo)  and  0.0158 for all     180 data
REM     12 parameters refined using      0 restraints
END
WGHT      0.0194      0.5169
REM Highest difference peak  1.802,  deepest hole -1.368,  1-sigma level  0.252
Q1    1   0.1367  0.1367  0.0000  10.50000  0.05    1.80
Q2    1   0.0000  0.0000  0.3091  10.16667  0.05    1.75
Q3    1  -0.0844  0.0844  0.2041  10.50000  0.05    1.03
Q4    1   0.6667  0.3333  0.3101  10.16667  0.05    0.75
Q5    1   0.0000  0.0000 -0.5000  10.08333  0.05    0.67
Q6    1  -0.0758  0.0758  0.4106  10.50000  0.05    0.56
Q7    1   0.1448 -0.1448  0.3000  10.50000  0.05    0.50
Q8    1   0.2877  0.1438  0.5039  10.50000  0.05    0.48
Q9    1   0.1439 -0.1439  0.1036  10.50000  0.05    0.43
Q10   1   0.0878  0.1755  0.4044  10.50000  0.05    0.42
Q11   1  -0.1482  0.2829  0.0095  11.00000  0.05    0.39
Q12   1   0.3333  0.6667 -0.0142  10.16667  0.05    0.35
Q13   1   0.2084  0.6810  0.3087  11.00000  0.05    0.35
Q14   1   0.3226  0.0000  0.0000  10.50000  0.05    0.34
Q15   1  -0.1593 -0.3186  0.0697  10.50000  0.05    0.33
Q16   1   0.4337  0.5663  0.0356  10.50000  0.05    0.27
Q17   1   0.4717  0.3626  0.2971  11.00000  0.05    0.27
Q18   1   0.0188  0.2651  0.2749  11.00000  0.05    0.27
Q19   1   0.0000  0.5000  0.0000  10.25000  0.05    0.24
Q20   1   0.4447  0.2223  0.3681  10.50000  0.05    0.23
;
_shelx_res_checksum     57931
data_SMB_Rb2ReF6_j
_database_code_depnum_ccdc_archive 'CCDC 1834615'
_chemical_name_systematic
;
Dirubidium hexafluoridorhenate(IV)
;
_chemical_name_common     Rb2ReF6
_chemical_formula_moiety     'F6 Re, 2(Rb)'
_chemical_formula_sum     'F6 Rb2 Re'
_chemical_formula_iupac     'Rb2 [Re F6]'
_chemical_formula_weight     471.14
_chemical_melting_point     ?
_space_group_crystal_system     trigonal
_space_group_name_H-M_alt     'P -3 m 1'
_space_group_name_Hall     '-P 3 2"'
loop_
    _space_group_symop_operation_xyz
    'x, y, z'
    '-y, x-y, z'
    '-x+y, -x, z'
    'y, x, -z'
    'x-y, -y, -z'
    '-x, -x+y, -z'
    '-x, -y, -z'
    'y, -x+y, -z'
    'x-y, x, -z'
    '-y, -x, z'
    '-x+y, y, z'
    'x, x-y, z'
_cell_length_a     5.9926(13)
_cell_length_b     5.9926(13)
_cell_length_c     4.7177(10)
_cell_angle_alpha     90
_cell_angle_beta     90
_cell_angle_gamma     120
_cell_volume     146.72(7)
_cell_formula_units_Z     1
_cell_measurement_reflns_used     1612
_cell_measurement_theta_min     3.9264
_cell_measurement_theta_max     28.3206
_cell_measurement_temperature     100.(2)
_exptl_crystal_description     'hexagonal plate'
_exptl_crystal_colour     'translucent colourless'
_exptl_crystal_size_max     0.080
_exptl_crystal_size_mid     0.074
_exptl_crystal_size_min     0.042
_exptl_crystal_density_diffrn     5.332
_exptl_crystal_density_meas     ?
_exptl_crystal_density_method     'not measured'
_exptl_crystal_F_000     203
_exptl_absorpt_coefficient_mu     37.220
_exptl_absorpt_correction_type     numerical
_exptl_absorpt_process_details
;
(<i>SADABS</i>; Bruker, 2015)
;
_exptl_absorpt_correction_T_min     0.11
_exptl_absorpt_correction_T_max     0.30
_exptl_special_details
;
;
_diffrn_ambient_temperature     100.(2)
_diffrn_radiation_type     'Mo K\a'
_diffrn_radiation_wavelength     0.71073
_diffrn_radiation_monochromator     'curved graphite'
_diffrn_measurement_device_type     'Bruker D8 QUEST'
_diffrn_measurement_method     '\f and \w scans'
_diffrn_detector_area_resol_mean     8.3333
_diffrn_reflns_number     1526
_diffrn_reflns_av_R_equivalents     0.0729
_diffrn_reflns_theta_min     3.93
_diffrn_reflns_theta_max     24.93
_diffrn_reflns_theta_full     24.93
_diffrn_measured_fraction_theta_max     1.000
_diffrn_measured_fraction_theta_full     1.000
_diffrn_reflns_limit_h_min     -7
_diffrn_reflns_limit_h_max     7
_diffrn_reflns_limit_k_min     -7
_diffrn_reflns_limit_k_max     7
_diffrn_reflns_limit_l_min     -5
_diffrn_reflns_limit_l_max     5
_refine_special_details
;
;
_reflns_number_total     115
_reflns_number_gt     111
_reflns_threshold_expression     'I > 2\s(I)'
_refine_ls_structure_factor_coef     Fsqd
_refine_ls_matrix_type     full
_refine_ls_R_factor_all     0.0288
_refine_ls_R_factor_gt     0.0273
_refine_ls_wR_factor_gt     0.0727
_refine_ls_wR_factor_ref     0.0738
_refine_ls_goodness_of_fit_ref     1.300
_refine_ls_restrained_S_all     1.300
_refine_ls_number_reflns     115
_refine_ls_number_parameters     12
_refine_ls_number_restraints     0
_refine_ls_number_constraints     ?
_refine_ls_hydrogen_treatment     undef
_refine_ls_weighting_scheme     calc
_refine_ls_weighting_details
              'w=1/[\s^2^(Fo^2^)+(0.0175P)^2^+3.5548P] where P=(Fo^2^+2Fc^2^)/3'
_atom_sites_solution_hydrogens     ?
_atom_sites_solution_primary     heavy
_atom_sites_solution_secondary     difmap
_refine_ls_shift/su_max     0.000
_refine_ls_shift/su_mean     0.000
_refine_diff_density_max     1.907
_refine_diff_density_min     -1.363
_refine_ls_extinction_method     none
_refine_ls_extinction_coef     ?
loop_
    _atom_type_symbol
    _atom_type_description
    _atom_type_scat_dispersion_real
    _atom_type_scat_dispersion_imag
    _atom_type_scat_source
    F F 0.0171 0.0103 'International Tables Vol C Tables 4.2.6.8 and 6.1.1.4'
    Rb Rb -0.9393 2.9676 'International Tables Vol C Tables 4.2.6.8 and 6.1.1.4'
    Re Re -1.0185 7.2310 'International Tables Vol C Tables 4.2.6.8 and 6.1.1.4'
_computing_data_collection
;
APEX3 (Bruker, 2015)
;
_computing_cell_refinement
;
SAINT (Bruker, 2015)
;
_computing_data_reduction
;
SAINT (Bruker, 2015)
;
_computing_structure_solution
;
SHELXS (Sheldrick, 2008)
;
_computing_structure_refinement
;
SHELXL2014 (Sheldrick, 2015)
;
_computing_molecular_graphics
;
DIAMOND (Brandenburg, 2007)
;
_computing_publication_material
;
publCIF (Westrip, 2010)
;
loop_
    _atom_site_type_symbol
    _atom_site_label
    _atom_site_fract_x
    _atom_site_fract_y
    _atom_site_fract_z
    _atom_site_U_iso_or_equiv
    _atom_site_adp_type
    _atom_site_calc_flag
    _atom_site_occupancy
    _atom_site_disorder_assembly
    _atom_site_disorder_group
    Re Re1 0 0 0 0.0157(5) Uani d 1 . .
    F F1 0.3151(14) 0.1576(7) 0.2231(15) 0.0151(17) Uani d 1 . .
    Rb Rb1 0.3333 0.6667 0.2971(4) 0.0138(6) Uani d 1 . .
loop_
    _atom_site_aniso_label
    _atom_site_aniso_U_11
    _atom_site_aniso_U_22
    _atom_site_aniso_U_33
    _atom_site_aniso_U_12
    _atom_site_aniso_U_13
    _atom_site_aniso_U_23
    Re1 0.0133(6) 0.0133(6) 0.0205(8) 0.0066(3) 0 0
    F1 0.015(4) 0.017(3) 0.012(3) 0.0077(19) 0.001(3) 0.0007(14)
    Rb1 0.0131(8) 0.0131(8) 0.0152(12) 0.0065(4) 0 0
_geom_special_details
;
All esds (except the esd in the dihedral angle between two l.s. planes)
are estimated using the full covariance matrix.  The cell esds are taken
into account individually in the estimation of esds in distances, angles
and torsion angles; correlations between esds in cell parameters are only
used when they are defined by crystal symmetry.  An approximate (isotropic)
treatment of cell esds is used for estimating esds involving l.s. planes.
;
loop_
    _geom_bond_atom_site_label_1
    _geom_bond_atom_site_label_2
    _geom_bond_site_symmetry_2
    _geom_bond_distance
    _geom_bond_publ_flag
    Re1 F1 7 1.945(7) ?
    Re1 F1 9 1.945(7) ?
    Re1 F1 3 1.945(7) ?
    Re1 F1 8 1.945(7) ?
    Re1 F1 2 1.945(7) ?
    Re1 F1 . 1.945(7) ?
    Re1 Rb1 7 3.7330(10) ?
    Re1 Rb1 7_665 3.7330(11) ?
    Re1 Rb1 1_445 3.7330(11) ?
    Re1 Rb1 . 3.7330(10) ?
    Re1 Rb1 1_545 3.7330(11) ?
    Re1 Rb1 7_565 3.7330(11) ?
    F1 Rb1 7_666 2.907(7) ?
    F1 Rb1 . 3.0181(11) ?
    F1 Rb1 1_545 3.0181(11) ?
    F1 Rb1 7_665 3.058(7) ?
    Rb1 F1 8_566 2.907(7) ?
    Rb1 F1 7_666 2.907(7) ?
    Rb1 F1 9_556 2.907(7) ?
    Rb1 F1 3_565 3.0181(11) ?
    Rb1 F1 1_565 3.0181(11) ?
    Rb1 F1 2 3.0181(11) ?
    Rb1 F1 2_665 3.0181(11) ?
    Rb1 F1 3_665 3.0181(11) ?
    Rb1 F1 8_565 3.058(7) ?
    Rb1 F1 9 3.058(7) ?
    Rb1 F1 7_665 3.058(7) ?
loop_
    _geom_angle_atom_site_label_1
    _geom_angle_atom_site_label_2
    _geom_angle_atom_site_label_3
    _geom_angle_site_symmetry_1
    _geom_angle_site_symmetry_3
    _geom_angle
    _geom_angle_publ_flag
    F1 Re1 F1 7 9 93.5(3) ?
    F1 Re1 F1 7 3 86.5(3) ?
    F1 Re1 F1 9 3 180.0(3) ?
    F1 Re1 F1 7 8 93.5(3) ?
    F1 Re1 F1 9 8 93.5(3) ?
    F1 Re1 F1 3 8 86.5(3) ?
    F1 Re1 F1 7 2 86.5(3) ?
    F1 Re1 F1 9 2 86.5(3) ?
    F1 Re1 F1 3 2 93.5(3) ?
    F1 Re1 F1 8 2 180.0 ?
    F1 Re1 F1 7 . 180.0 ?
    F1 Re1 F1 9 . 86.5(3) ?
    F1 Re1 F1 3 . 93.5(3) ?
    F1 Re1 F1 8 . 86.5(3) ?
    F1 Re1 F1 2 . 93.5(3) ?
    F1 Re1 Rb1 7 7 53.64(2) ?
    F1 Re1 Rb1 9 7 125.2(2) ?
    F1 Re1 Rb1 3 7 54.8(2) ?
    F1 Re1 Rb1 8 7 53.64(2) ?
    F1 Re1 Rb1 2 7 126.36(2) ?
    F1 Re1 Rb1 . 7 126.36(2) ?
    F1 Re1 Rb1 7 7_665 125.2(2) ?
    F1 Re1 Rb1 9 7_665 53.64(2) ?
    F1 Re1 Rb1 3 7_665 126.36(2) ?
    F1 Re1 Rb1 8 7_665 53.64(2) ?
    F1 Re1 Rb1 2 7_665 126.36(2) ?
    F1 Re1 Rb1 . 7_665 54.8(2) ?
    Rb1 Re1 Rb1 7 7_665 106.77(3) ?
    F1 Re1 Rb1 7 1_445 54.8(2) ?
    F1 Re1 Rb1 9 1_445 126.36(2) ?
    F1 Re1 Rb1 3 1_445 53.64(2) ?
    F1 Re1 Rb1 8 1_445 126.36(2) ?
    F1 Re1 Rb1 2 1_445 53.64(2) ?
    F1 Re1 Rb1 . 1_445 125.2(2) ?
    Rb1 Re1 Rb1 7 1_445 73.23(3) ?
    Rb1 Re1 Rb1 7_665 1_445 180.0 ?
    F1 Re1 Rb1 7 . 126.36(2) ?
    F1 Re1 Rb1 9 . 54.8(2) ?
    F1 Re1 Rb1 3 . 125.2(2) ?
    F1 Re1 Rb1 8 . 126.36(2) ?
    F1 Re1 Rb1 2 . 53.64(2) ?
    F1 Re1 Rb1 . . 53.64(2) ?
    Rb1 Re1 Rb1 7 . 180.0 ?
    Rb1 Re1 Rb1 7_665 . 73.23(3) ?
    Rb1 Re1 Rb1 1_445 . 106.77(3) ?
    F1 Re1 Rb1 7 1_545 126.36(2) ?
    F1 Re1 Rb1 9 1_545 126.36(2) ?
    F1 Re1 Rb1 3 1_545 53.64(2) ?
    F1 Re1 Rb1 8 1_545 54.8(2) ?
    F1 Re1 Rb1 2 1_545 125.2(2) ?
    F1 Re1 Rb1 . 1_545 53.64(2) ?
    Rb1 Re1 Rb1 7 1_545 73.23(3) ?
    Rb1 Re1 Rb1 7_665 1_545 73.23(3) ?
    Rb1 Re1 Rb1 1_445 1_545 106.77(3) ?
    Rb1 Re1 Rb1 . 1_545 106.77(3) ?
    F1 Re1 Rb1 7 7_565 53.64(2) ?
    F1 Re1 Rb1 9 7_565 53.64(2) ?
    F1 Re1 Rb1 3 7_565 126.36(2) ?
    F1 Re1 Rb1 8 7_565 125.2(2) ?
    F1 Re1 Rb1 2 7_565 54.8(2) ?
    F1 Re1 Rb1 . 7_565 126.36(2) ?
    Rb1 Re1 Rb1 7 7_565 106.77(3) ?
    Rb1 Re1 Rb1 7_665 7_565 106.77(3) ?
    Rb1 Re1 Rb1 1_445 7_565 73.23(3) ?
    Rb1 Re1 Rb1 . 7_565 73.23(3) ?
    Rb1 Re1 Rb1 1_545 7_565 180.0 ?
    Re1 F1 Rb1 . 7_666 161.6(3) ?
    Re1 F1 Rb1 . . 95.10(14) ?
    Rb1 F1 Rb1 7_666 . 83.70(14) ?
    Re1 F1 Rb1 . 1_545 95.10(14) ?
    Rb1 F1 Rb1 7_666 1_545 83.70(14) ?
    Rb1 F1 Rb1 . 1_545 166.2(3) ?
    Re1 F1 Rb1 . 7_665 93.9(2) ?
    Rb1 F1 Rb1 7_666 7_665 104.5(2) ?
    Rb1 F1 Rb1 . 7_665 94.26(14) ?
    Rb1 F1 Rb1 1_545 7_665 94.26(14) ?
    F1 Rb1 F1 8_566 7_666 65.8(2) ?
    F1 Rb1 F1 8_566 9_556 65.8(2) ?
    F1 Rb1 F1 7_666 9_556 65.8(2) ?
    F1 Rb1 F1 8_566 3_565 62.7(2) ?
    F1 Rb1 F1 7_666 3_565 128.31(8) ?
    F1 Rb1 F1 9_556 3_565 96.30(14) ?
    F1 Rb1 F1 8_566 1_565 62.7(2) ?
    F1 Rb1 F1 7_666 1_565 96.30(14) ?
    F1 Rb1 F1 9_556 1_565 128.31(8) ?
    F1 Rb1 F1 3_565 1_565 56.0(3) ?
    F1 Rb1 F1 8_566 2 96.30(14) ?
    F1 Rb1 F1 7_666 2 128.31(8) ?
    F1 Rb1 F1 9_556 2 62.7(2) ?
    F1 Rb1 F1 3_565 2 63.1(3) ?
    F1 Rb1 F1 1_565 2 118.68(6) ?
    F1 Rb1 F1 8_566 2_665 96.30(14) ?
    F1 Rb1 F1 7_666 2_665 62.7(2) ?
    F1 Rb1 F1 9_556 2_665 128.31(8) ?
    F1 Rb1 F1 3_565 2_665 118.68(5) ?
    F1 Rb1 F1 1_565 2_665 63.1(3) ?
    F1 Rb1 F1 2 2_665 166.2(3) ?
    F1 Rb1 F1 8_566 3_665 128.31(8) ?
    F1 Rb1 F1 7_666 3_665 62.7(2) ?
    F1 Rb1 F1 9_556 3_665 96.30(14) ?
    F1 Rb1 F1 3_565 3_665 166.2(3) ?
    F1 Rb1 F1 1_565 3_665 118.68(6) ?
    F1 Rb1 F1 2 3_665 118.68(5) ?
    F1 Rb1 F1 2_665 3_665 56.0(3) ?
    F1 Rb1 F1 8_566 . 128.31(8) ?
    F1 Rb1 F1 7_666 . 96.30(14) ?
    F1 Rb1 F1 9_556 . 62.7(2) ?
    F1 Rb1 F1 3_565 . 118.68(6) ?
    F1 Rb1 F1 1_565 . 166.2(3) ?
    F1 Rb1 F1 2 . 56.0(3) ?
    F1 Rb1 F1 2_665 . 118.68(5) ?
    F1 Rb1 F1 3_665 . 63.1(3) ?
    F1 Rb1 F1 8_566 8_565 104.5(2) ?
    F1 Rb1 F1 7_666 8_565 144.30(9) ?
    F1 Rb1 F1 9_556 8_565 144.30(9) ?
    F1 Rb1 F1 3_565 8_565 52.0(2) ?
    F1 Rb1 F1 1_565 8_565 52.0(2) ?
    F1 Rb1 F1 2 8_565 85.74(14) ?
    F1 Rb1 F1 2_665 8_565 85.74(14) ?
    F1 Rb1 F1 3_665 8_565 114.25(9) ?
    F1 Rb1 F1 . 8_565 114.25(9) ?
    F1 Rb1 F1 8_566 9 144.30(9) ?
    F1 Rb1 F1 7_666 9 144.30(9) ?
    F1 Rb1 F1 9_556 9 104.5(2) ?
    F1 Rb1 F1 3_565 9 85.74(14) ?
    F1 Rb1 F1 1_565 9 114.25(9) ?
    F1 Rb1 F1 2 9 52.0(2) ?
    F1 Rb1 F1 2_665 9 114.25(9) ?
    F1 Rb1 F1 3_665 9 85.74(14) ?
    F1 Rb1 F1 . 9 52.0(2) ?
    F1 Rb1 F1 8_565 9 62.2(2) ?
    F1 Rb1 F1 8_566 7_665 144.30(9) ?
    F1 Rb1 F1 7_666 7_665 104.5(2) ?
    F1 Rb1 F1 9_556 7_665 144.30(9) ?
    F1 Rb1 F1 3_565 7_665 114.25(9) ?
    F1 Rb1 F1 1_565 7_665 85.74(14) ?
    F1 Rb1 F1 2 7_665 114.25(9) ?
    F1 Rb1 F1 2_665 7_665 52.0(2) ?
    F1 Rb1 F1 3_665 7_665 52.0(2) ?
    F1 Rb1 F1 . 7_665 85.74(14) ?
    F1 Rb1 F1 8_565 7_665 62.2(2) ?
    F1 Rb1 F1 9 7_665 62.2(2) ?
_shelx_hkl_file
;
   1   0   0  952.60   85.99
   1   0   0  952.80   84.59
  -1   1   0  978.20   84.79
  -1   1   0  960.70   84.59
   1   0   0 1025.60   86.09
  -1   0   0 1020.30   84.59
   1  -1   0 1004.10   85.79
   0   1   0  890.31   84.29
   0   1   0  814.52   84.99
   1  -1   0 1086.49   87.79
   1   1   0 5215.18  432.56
   1  -2   0 5278.97  442.26
   1   1   0 5051.89  435.56
   1  -2   0 5227.38  438.46
  -2   1   0 4761.62  432.16
  -1  -1   0 4929.71  434.66
   2  -1   0 5520.55  435.16
   2  -1   0 4468.25  434.26
  -1   2   0 4225.78  432.26
  -1   2   0 4890.61  431.96
   0  -2   0   81.29   13.50
   2   0   0   53.29    5.80
  -2   2   0   54.39    6.40
  -2   2   0   49.20    5.80
   2   0   0   56.89    9.10
   2   0   0   62.99    9.10
   0   2   0   50.29    7.00
   2  -2   0   61.79   11.00
   0   2   0   59.99   11.30
  -2   0   0   54.89    5.80
   2  -2   0   54.49    8.20
   2  -3   0  444.16   41.50
   1   2   0  438.76   43.80
   2  -3   0  287.87   46.30
  -3   1   0  413.16   36.50
   1   2   0  397.06   37.50
   3  -1   0  433.86   40.30
  -2   3   0  356.86   36.60
  -2   3   0  359.56   36.50
  -1  -2   0  452.85   42.10
   3  -1   0  438.96   40.90
  -3   2   0  399.66   35.20
   1  -3   0  533.55   51.29
   2   1   0  383.86   35.20
   2   1   0  372.36   39.70
   3  -2   0  388.06   38.70
  -2  -1   0  372.66   38.20
  -2  -1   0  373.06   34.00
  -1   3   0  390.46   35.90
  -1   3   0  334.27   34.30
   3  -2   0  409.86   38.20
  -3   3   0 3377.86  296.07
   3   0   0 3522.35  295.37
   3   0   0 3606.24  300.17
   3   0   0 3404.56  300.47
  -3   3   0 3036.60  295.07
  -3   0   0 3463.15  295.27
   0   3   0 3443.36  297.17
   0   3   0 3024.60  303.17
   3  -3   0 3382.56  298.97
   3  -3   0 3477.95  302.17
   1   3   0  436.96   38.60
   3  -4   0  448.96   42.00
   3  -4   0  445.36   50.89
  -4   1   0  422.96   36.60
   1   3   0  370.76   45.90
   4  -1   0  433.76   42.00
   4  -1   0  360.66   41.40
  -3   4   0  377.66   36.90
  -3   4   0  344.47   36.60
  -1  -3   0  383.06   44.80
  -4   2   0 5200.48  474.85
   2   2   0 5651.73  475.85
   2   2   0 5801.72  483.45
   2  -4   0 6080.09  484.95
  -2   4   0 4996.30  474.45
   4  -2   0 5428.86  479.75
  -2  -2   0 5567.34  480.85
   4  -2   0 5098.49  478.65
  -2   4   0 5147.08  475.55
   1  -4   0  500.05   56.29
   3   1   0  346.97   41.60
  -4   3   0  388.66   35.90
   3   1   0  416.96   36.00
  -1   4   0  376.86   37.20
   4  -3   0  371.96   40.40
   4  -3   0  401.96   39.50
  -3  -1   0  389.26   34.50
  -3  -1   0  393.86   40.70
  -1   4   0  342.27   34.80
   4   0   0  101.79   16.80
   4   0   0  104.39   10.60
  -4   4   0   97.99   11.30
   0  -4   0   96.59   24.10
  -4   4   0   76.49    9.70
   0  -4   0  104.39   24.60
  -4   0   0  129.59   18.00
   4  -4   0   98.99   17.80
   0   4   0   90.19   12.90
   4  -4   0  108.49   15.10
  -4   0   0   88.09   10.00
   1   4   0 2011.30  174.38
   4  -5   0 2038.50  186.08
   4  -5   0 1888.01  177.38
  -5   1   0 2004.80  171.58
   1   4   0 1694.83  185.18
  -1  -4   0 2113.19  186.98
  -4   5   0 1706.03  171.48
  -4   5   0 1972.50  172.48
   5  -1   0 1986.20  179.58
   5  -1   0 2107.09  179.38
   3  -5   0  371.46   57.99
   2   3   0  352.76   46.50
  -5   2   0  405.36   35.90
   3  -5   0  407.36   43.40
   2   3   0  411.16   37.80
   5  -2   0  420.06   41.60
   5  -2   0  402.66   42.20
  -2  -3   0  354.26   43.60
  -3   5   0  333.47   35.60
  -3   5   0  361.56   36.40
  -5   3   0  422.16   36.00
   3   2   0  353.26   44.30
   3   2   0  409.36   36.60
   2  -5   0  415.26   50.19
   2  -5   0  256.87   56.49
  -2   5   0  337.77   34.80
  -2   5   0  388.06   37.10
  -3  -2   0  370.76   42.20
   5  -3   0  346.87   40.40
   5  -3   0  425.56   40.80
   4   1   0 1738.73  182.88
  -5   4   0 2021.20  175.08
   4   1   0 2181.88  175.08
   1  -5   0 1970.10  199.28
   5  -4   0 2006.00  179.58
   5  -4   0 1952.80  181.28
  -1   5   0 1991.00  176.98
  -4  -1   0 1870.61  181.98
   0  -5   0  121.29   36.60
   0  -5   0  139.49   34.40
   5   0   0  115.39   22.90
  -5   5   0  162.98   17.20
  -5   0   0  166.48   24.90
  -5   0   0  155.08   15.90
   5  -5   0  156.98   25.00
   0   5   0  147.69   19.00
   5  -5   0  169.58   21.80
   5  -6   0  177.98   24.20
  -6   1   0  132.29   24.80
  -6   1   0  170.88   17.10
   1   5   0  138.69   19.80
   5  -6   0  214.88   32.40
  -1  -5   0  163.88   36.10
  -1  -5   0  179.38   37.80
  -5   6   0  172.68   18.80
   6  -1   0  143.39   24.80
   4  -6   0  119.29   33.60
   4  -6   0   81.29   16.90
   2   4   0   60.29   12.20
  -6   2   0  101.09   10.80
   2   4   0   74.89   23.80
   6  -2   0   83.39   16.00
  -4   6   0   76.49   10.90
  -2  -4   0   95.69   23.80
  -4   6   0   86.49   11.70
   6  -2   0   88.49   17.20
  -6   3   0 1624.04  136.19
   3  -6   0 1641.24  147.19
   3   3   0 1710.83  137.99
   3  -6   0 1284.97  166.28
   3   3   0 1291.27  148.29
   6  -3   0 1499.05  142.69
  -3   6   0 1544.35  137.19
  -3  -3   0 1449.95  145.49
  -3   6   0 1457.95  135.69
   6  -3   0 1584.04  141.79
   4   2   0   74.69   20.30
   4   2   0   95.49   12.40
   2  -6   0   45.10   29.80
  -6   4   0   91.49   11.10
   2  -6   0   72.79   25.60
   6  -4   0   90.29   15.50
  -2   6   0   94.59   13.50
  -4  -2   0   63.69   17.30
   6  -4   0   90.39   16.80
   5   1   0  134.59   25.80
  -6   5   0  160.58   17.20
   1  -6   0   99.69   37.50
   1  -6   0   69.19   33.60
   6  -5   0  189.08   23.00
   6  -5   0  135.39   23.10
  -5  -1   0  145.09   25.50
  -1   6   0  150.58   19.10
   6   0   0 1694.03  168.48
  -6   6   0 1856.51  157.38
   0  -6   0 1543.05  184.08
   6  -6   0 1763.02  162.98
   0   6   0 1793.22  159.78
  -6   0   0 1692.93  167.88
   6  -6   0 1831.72  168.48
   6  -7   0  189.98   33.90
  -7   1   0  142.49   26.90
   1   6   0  164.08   21.10
  -1  -6   0  110.49   40.10
   7  -1   0  147.49   27.30
  -6   7   0  157.28   18.90
  -1  -6   0  112.89   38.50
   2   5   0  751.22  108.19
  -7   2   0 1043.80   99.79
   2   5   0 1019.20   93.09
   5  -7   0 1226.38  115.69
  -7   2   0 1075.09   89.99
  -2  -5   0  863.01  107.59
  -5   7   0 1011.70   91.09
   7  -2   0  919.21   98.59
  -7   3   0  117.29   13.40
   3   4   0  124.79   16.50
   4  -7   0  103.79   41.00
   3   4   0   97.29   27.70
  -3  -4   0  100.39   25.50
  -4   7   0   98.59   14.30
  -4   7   0  108.99   14.50
   7  -3   0  103.19   19.50
   7  -3   0  109.59   18.80
   4   3   0   83.09   24.10
  -7   4   0  114.29   12.90
   3  -7   0   34.50   35.60
   4   3   0  123.89   16.00
  -3   7   0   92.79   14.30
  -4  -3   0   65.99   20.70
   7  -4   0  106.79   17.50
   7  -4   0   92.39   18.50
   5   2   0  849.32  102.09
  -7   5   0 1027.60   88.89
   7  -5   0  944.11   94.19
   7  -5   0 1030.00   97.29
  -2   7   0 1010.40   91.19
  -5  -2   0  920.01  100.59
  -7   6   0  136.39   17.40
   6   1   0  132.39   28.90
   1  -7   0  120.19   47.20
   7  -6   0  163.58   24.00
  -1   7   0  143.19   20.30
   7  -6   0  141.59   25.60
  -6  -1   0  151.58   29.30
   4   4   0 1140.39   95.49
  -8   4   0 1092.09   92.29
   4  -8   0 1113.89  137.79
   4   4   0  784.92  109.19
   8  -4   0 1012.20  100.69
  -4   8   0  967.80   93.39
   8  -4   0 1048.30   99.39
  -4  -4   0  863.51  106.49
   0   0   1 1385.86  131.69
   0   0   1 1577.44  130.99
   0   1  -1  606.84   54.89
   0  -1   1  735.43   60.99
   0  -1   1  691.73   54.39
   1   0   1  626.74   54.99
   1   0   1  542.05   55.29
  -1   1   1  518.35   53.69
   1   0   1  597.14   55.39
  -1   1   1  587.14   54.29
  -1   1   1  603.04   54.69
   1   0   1  672.33   54.49
   0  -1  -1 7651.83  594.04
   1   0  -1 6480.75  591.54
   1   0  -1 6433.76  589.64
  -1   1  -1 5784.72  589.64
  -1   0   1 7228.08  591.34
   1  -1   1 6487.35  593.24
   0   1   1 7715.03  591.04
  -1   0   1 6884.01  589.54
   1  -1   1 6186.58  589.44
   2  -1  -1  731.73   66.49
   2  -1  -1  797.52   71.19
  -1   2  -1  686.43   66.29
   2  -1  -1  723.83   67.09
  -2   1   1  719.73   65.89
   1   1   1  898.51   66.59
   1   1   1  783.32   70.09
   1   1   1  654.93   67.09
   1   1   1  737.13   66.49
   1  -2   1  679.23   75.89
   1  -2   1  774.82   71.89
   3  -2  -1  403.56   37.90
  -1   3  -1  387.46   35.70
   3  -2  -1  413.76   43.40
  -1   3  -1  337.77   36.70
   2   1   1  401.86   36.80
   1  -3   1  353.16   51.49
   1  -3   1  473.35   49.80
  -3   2   1  390.96   36.30
   2   1   1  372.66   38.90
   2   1   1  405.66   41.70
   2   1   1  423.66   35.80
   0   2  -1 9485.75  770.62
   2  -2  -1 7476.05  766.92
   0   2  -1 8121.39  767.12
  -2   2   1 7635.84  766.52
  -2   2   1 9156.78  766.82
   2   0   1 9268.97  766.62
   0  -2   1 8525.85  765.92
   2   0   1 8632.94  769.42
   2   0   1 9225.58  767.02
   2   0   1 9223.98  769.82
   0  -2   1 9999.00  776.72
   1  -2  -1  707.73   74.69
  -2   1  -1  691.93   64.89
   1   1  -1  668.53   64.19
   1   1  -1  715.93   66.49
  -1   2   1  654.43   64.19
  -1  -1   1  734.83   64.59
   2  -1   1  718.03   65.09
   2  -1   1  723.83   64.09
  -1  -1   1  833.32   69.19
   2  -1   1  691.03   66.49
  -1   2   1  798.12   64.39
  -2   2  -1  112.09   11.80
   0  -2  -1  156.18   15.50
  -2   2  -1   99.09   11.70
   2   0  -1  144.39   16.50
   2   0  -1  107.19   11.50
   0  -2  -1  126.49   18.60
   0   2   1  107.19   12.40
  -2   0   1  115.49   14.40
   2  -2   1  132.19   17.30
   0   2   1  130.59   13.60
  -2   0   1  125.69   11.60
   2  -2   1  103.69   12.70
   3  -1  -1 3642.74  305.57
  -2   3  -1 3206.88  299.57
  -1  -2  -1 3570.44  302.77
   3  -1  -1 3329.17  298.37
  -2   3  -1 3289.37  299.17
   2  -3   1 3280.37  309.77
   1   2   1 3655.33  299.57
   1   2   1 3507.85  306.37
   1   2   1 3112.89  299.87
   2  -3   1 3415.46  304.97
  -3   1   1 3502.85  302.17
  -3   1   1 3489.25  299.27
   4  -2  -1  621.24   54.89
  -2   4  -1  625.74   51.49
  -2  -2  -1  567.74   56.19
  -2   4  -1  583.74   52.69
   4  -2  -1  570.44   58.49
   2   2   1  514.75   50.49
   2   2   1  568.34   52.59
   2  -4   1  439.46   65.39
   2   2   1  541.75   60.19
   2  -4   1  491.65   65.19
  -4   2   1  621.54   52.09
   5  -3  -1  151.78   19.40
  -2   5  -1  157.28   15.80
  -3  -2  -1  146.69   22.00
  -2   5  -1  170.78   18.40
   5  -3  -1  139.59   23.10
   3   2   1  138.79   25.80
   2  -5   1  121.59   36.90
   3   2   1  163.18   17.70
  -5   3   1  174.68   17.20
   2  -5   1  109.99   34.10
  -3  -1  -1 2648.14  243.48
   4  -3  -1 2922.81  247.08
  -1   4  -1 2774.62  245.98
  -1   4  -1 2755.52  243.58
  -3  -1  -1 2766.42  249.68
   4  -3  -1 2733.43  253.57
   3   1   1 2748.43  251.37
  -4   3   1 2771.82  244.98
   3   1   1 2858.41  245.08
   1  -4   1 2830.52  263.27
  -3   0  -1  733.83   66.69
   0   3  -1  624.84   67.99
   0   3  -1  742.33   65.99
   3  -3  -1  698.83   77.59
   0   3  -1  834.02   75.39
   3  -3  -1  751.82   68.69
   3   0   1  774.02   71.59
  -3   3   1  722.23   67.49
   0  -3   1  816.12   80.79
  -3   3   1  766.42   67.19
   3   0   1  754.82   71.79
   3   0   1  805.52   67.49
   2  -3  -1  372.46   35.30
   1   2  -1  446.66   41.00
  -3   1  -1  406.46   34.60
  -3   1  -1  288.37   35.10
   2  -3  -1  344.67   49.50
   1   2  -1  388.46   35.40
  -2   3   1  336.77   34.50
  -1  -2   1  412.46   42.30
   3  -1   1  392.26   37.50
  -2   3   1  355.86   34.70
   3  -1   1  431.36   39.20
   1  -3  -1 2908.81  291.27
   2   1  -1 3369.46  291.87
   1  -3  -1 3529.55  301.77
  -3   2  -1 3521.85  286.67
   2   1  -1 3254.97  287.37
  -3   2  -1 3250.37  287.27
  -1   3   1 3609.34  287.47
   3  -2   1 3081.09  290.87
   3  -2   1 3302.87  289.47
  -1   3   1 2986.90  287.57
  -2  -1   1 3244.98  291.87
   3   0  -1  375.56   39.20
   3   0  -1  371.46   32.90
  -3   3  -1  356.16   33.10
  -3   3  -1  326.77   33.20
   0  -3  -1  477.55   42.80
   0  -3  -1  365.06   43.50
  -3   0   1  350.96   37.20
  -3   0   1  376.36   32.90
   3  -3   1  327.37   35.40
   3  -3   1  343.57   39.00
   0   3   1  339.77   34.30
  -3   4  -1  216.28   22.10
  -3   4  -1  220.48   22.40
  -1  -3  -1  266.17   30.00
   4  -1  -1  239.88   29.10
   1   3   1  227.68   23.60
   3  -4   1  214.08   27.30
   3  -4   1  259.77   33.30
   1   3   1  193.68   21.40
  -4   1   1  250.17   27.20
   1   3   1  213.48   31.90
  -4   1   1  242.48   22.10
  -3   5  -1 2221.38  196.58
  -2  -3  -1 2123.09  204.08
   5  -2  -1 2337.27  201.38
   5  -2  -1 2171.38  204.58
  -3   5  -1 2214.88  197.38
   2   3   1 2347.67  198.48
  -5   2   1 2288.87  196.88
   3  -5   1 2232.78  212.48
   3  -5   1 2444.56  211.58
   2   3   1 1853.51  207.98
   6  -3  -1  286.07   31.80
   6  -3  -1  243.78   34.70
  -3   6  -1  258.57   28.10
  -3  -3  -1  251.27   35.30
  -3   6  -1  271.47   26.70
   3  -6   1  283.97   48.90
   3   3   1  298.27   29.30
  -6   3   1  302.17   27.80
   3  -6   1  288.37   46.60
   3   3   1  230.18   39.10
  -3   7  -1  126.79   16.50
   7  -4  -1  106.89   22.20
  -4  -3  -1  114.19   24.30
   7  -4  -1  110.39   18.00
   3  -7   1  138.39   36.10
  -7   4   1  114.49   14.60
   4   3   1   91.69   16.10
   4   3   1   75.09   24.50
  -4  -2  -1 2037.70  188.68
  -2   6  -1 1983.20  180.68
   6  -4  -1 1949.51  188.58
   6  -4  -1 2048.59  182.78
   2  -6   1 2111.79  215.38
   4   2   1 1588.14  188.68
  -6   4   1 2219.68  179.98
   4   2   1 2179.28  180.48
  -4  -1  -1  267.47   32.80
  -1   5  -1  239.28   27.00
   5  -4  -1  277.97   36.10
   5  -4  -1  258.77   28.00
   1  -5   1  151.88   41.40
   4   1   1  234.68   32.70
  -5   4   1  271.57   26.20
   4   1   1  277.97   26.30
   1  -5   1  238.08   49.70
  -4   0  -1    3.90    2.50
   0   4  -1    5.30    4.50
   4  -4  -1    2.80    3.90
   4  -4  -1   13.00   11.50
   0   4  -1   13.90   12.30
   0  -4   1   18.60   14.90
   4   0   1    7.90    6.30
  -4   4   1    0.40    3.30
  -4   4   1   -2.70    2.70
   4   0   1    2.10    3.10
   4   0   1   11.60    7.60
  -4   1  -1 2682.53  229.08
   3  -4  -1 2663.13  231.08
   1   3  -1 2492.15  230.48
   1   3  -1 2708.53  239.68
  -3   4   1 2488.75  229.28
   4  -1   1 2751.32  234.28
  -3   4   1 2530.05  229.48
  -1  -3   1 2520.55  239.58
   4  -1   1 2612.84  234.28
   2  -4  -1  562.44   55.79
   2   2  -1  620.04   54.59
   2   2  -1  646.84   61.69
  -4   2  -1  566.44   53.59
  -2   4   1  562.64   53.59
   4  -2   1  561.94   57.89
  -2   4   1  562.34   54.19
  -2  -2   1  611.04   60.99
   4  -2   1  651.53   57.89
   3   1  -1  189.38   26.90
  -4   3  -1  218.68   20.20
   1  -4  -1  165.58   29.30
   3   1  -1  240.38   21.70
  -4   3  -1  201.88   21.20
   1  -4  -1  226.58   36.40
  -3  -1   1  240.48   20.60
   4  -3   1  216.08   24.10
  -1   4   1  210.58   22.50
  -1   4   1  228.98   21.70
  -3  -1   1  185.48   26.10
   4  -3   1  239.68   26.80
  -4   4  -1 3496.85  312.67
   0  -4  -1 2898.81  323.57
   0  -4  -1 3405.66  328.47
   4   0  -1 3552.34  321.27
   4   0  -1 4052.29  312.97
  -4   4  -1 3505.55  313.47
  -4   0   1 3850.41  312.87
   0   4   1 3667.63  315.27
   4  -4   1 3489.05  317.07
  -4   0   1 3605.64  319.57
   4  -4   1 3515.25  320.87
  -4   5  -1  362.26   38.80
   5  -1  -1  383.86   46.60
  -4   5  -1  432.16   39.50
  -1  -4  -1  378.66   53.49
  -1  -4  -1  462.65   52.49
   1   4   1  400.86   41.20
  -5   1   1  497.75   47.30
   4  -5   1  405.86   45.20
  -5   1   1  458.55   39.00
   4  -5   1  409.06   49.20
  -4   6  -1    4.30    4.60
  -2  -4  -1    5.50   11.40
   6  -2  -1   13.00    9.60
  -4   6  -1   10.60    5.00
   4  -6   1   -2.80   11.00
   4  -6   1    4.70   11.60
   2   4   1   16.40   14.50
  -6   2   1    3.20    7.50
   2   4   1    5.10    6.20
  -6   2   1    4.00    4.40
  -4   7  -1  951.60   88.19
  -3  -4  -1  846.32   99.79
  -4   7  -1  974.70   89.19
   7  -3  -1  838.92   95.59
  -7   3   1 1047.70   87.39
   3   4   1  795.02  102.89
   4  -7   1  915.81  103.89
   3   4   1 1129.69   90.59
  -7   3   1  998.40   94.29
  -2   7  -1  232.28   27.20
   7  -5  -1  246.78   28.80
   7  -5  -1  256.47   35.90
  -5  -2  -1  185.68   34.30
   5   2   1  242.58   39.00
   2  -7   1  104.19   43.70
  -7   5   1  276.77   26.00
   6  -5  -1  135.29   26.20
   6  -5  -1  128.49   17.50
  -1   6  -1  114.59   16.50
  -5  -1  -1  128.69   23.70
   1  -6   1   48.20   30.40
   1  -6   1  123.49   41.10
   5   1   1  116.89   24.00
  -6   5   1  103.59   15.00
   0   5  -1 1326.47  130.19
  -5   0  -1 1595.44  138.39
  -5   0  -1 1465.35  127.29
   5  -5  -1 1463.75  131.59
   5  -5  -1 1561.74  146.09
   5   0   1 1518.35  138.29
  -5   5   1 1428.56  129.29
   0  -5   1 1192.18  149.49
   0  -5   1 1267.57  149.88
   4  -5  -1  216.08   42.70
   1   4  -1  243.08   38.10
   4  -5  -1  254.57   27.40
   1   4  -1  273.97   27.00
  -5   1  -1  252.07   24.30
  -1  -4   1  238.98   37.70
  -4   5   1  224.88   24.60
   5  -1   1  247.48   30.70
  -4   5   1  252.47   25.70
   5  -1   1  295.07   32.50
   2   3  -1  150.78   17.10
  -5   2  -1  136.79   15.20
   3  -5  -1  126.79   39.60
   2   3  -1  161.78   27.20
   3  -5  -1  141.09   18.00
  -3   5   1  153.98   16.40
   5  -2   1  169.08   21.30
   5  -2   1  147.79   20.50
  -3   5   1  138.89   16.00
  -2  -3   1  118.99   23.40
   2  -5  -1 1710.03  200.68
   3   2  -1 1958.90  186.38
   3   2  -1 2355.16  177.98
   2  -5  -1 2022.80  181.68
  -5   3  -1 2106.69  176.98
   5  -3   1 2179.38  181.88
  -2   5   1 1752.92  176.48
   5  -3   1 2005.60  182.58
  -3  -2   1 1742.73  183.68
  -2   5   1 1985.00  178.08
   1  -5  -1  275.57   47.60
  -5   4  -1  400.06   37.40
   1  -5  -1  313.27   54.29
   4   1  -1  447.56   37.60
   4   1  -1  371.86   45.90
   5  -4   1  370.36   40.60
   5  -4   1  408.26   43.90
  -4  -1   1  407.76   45.10
  -1   5   1  436.76   39.70
  -5   5  -1  200.98   19.30
   0  -5  -1  104.09   32.10
   0  -5  -1  188.48   37.10
   5   0  -1  183.28   27.30
   5  -5   1  183.88   26.60
   5  -5   1  154.08   22.80
   0   5   1  187.68   21.70
  -5   0   1  173.88   26.40
   6  -1  -1 1192.68  123.09
  -5   6  -1 1222.68  113.19
  -1  -5  -1  951.00  127.29
  -1  -5  -1 1141.49  132.79
   1   5   1 1449.55  116.89
  -6   1   1 1403.76  123.79
   5  -6   1 1232.38  123.89
  -6   1   1 1345.27  112.79
  -5   7  -1  129.39   16.30
  -2  -5  -1   75.19   26.90
   7  -2  -1  129.59   24.30
  -2  -5  -1  129.39   37.00
  -7   2   1  147.49   24.50
   2   5   1  143.49   19.60
   5  -7   1  129.39   27.30
  -7   2   1  139.59   16.00
  -1   7  -1  916.11   84.89
   7  -6  -1  912.51   96.89
  -6  -1  -1  893.21   95.89
   1  -7   1  747.93  119.49
  -7   6   1  972.50   82.89
   1  -7   1  606.04  109.69
   6   1   1  920.21   96.99
  -6   0  -1  226.58   33.60
   6  -6  -1  239.48   40.40
   0   6  -1  234.28   26.40
   0  -6   1  156.88   47.60
   6   0   1  195.58   32.60
  -6   6   1  249.97   24.80
   0  -6   1  125.29   44.00
   1   5  -1  108.09   31.10
  -6   1  -1  114.99   12.70
   1   5  -1  100.39   15.70
   5  -6  -1  122.89   34.20
   6  -1   1  110.59   21.90
  -5   6   1  111.49   14.90
   6  -1   1  109.89   20.40
  -1  -5   1  105.19   30.40
   2   4  -1 1852.61  183.58
   2   4  -1 2091.49  168.88
  -6   2  -1 1911.21  166.08
   4  -6  -1 1592.24  193.88
  -2  -4   1 1624.74  179.18
   6  -2   1 2212.78  175.48
   6  -2   1 1705.83  172.38
  -4   6   1 1902.41  167.08
  -4   6   1 1804.02  166.68
   3  -6  -1  265.27   57.29
   3   3  -1  239.68   38.10
   3   3  -1  280.57   27.30
  -6   3  -1  246.08   25.20
  -3   6   1  247.38   26.60
   6  -3   1  241.38   30.80
   6  -3   1  286.67   31.70
  -3   6   1  250.37   25.80
  -3  -3   1  217.48   34.10
   4   2  -1    8.50    6.10
   4   2  -1    7.30   11.00
  -6   4  -1    8.80    4.50
   2  -6  -1   -5.00   16.80
   6  -4   1   -1.50    6.60
  -2   6   1    9.90    6.10
  -4  -2   1   -2.80    7.30
   6  -4   1    7.50    7.00
   1  -6  -1 1197.88  140.39
  -6   5  -1 1252.37  112.09
   5   1  -1 1169.18  124.59
  -5  -1   1 1168.38  121.99
   6  -5   1 1332.07  117.79
   6  -5   1 1233.98  119.89
  -1   6   1 1283.57  115.09
  -6   6  -1  258.97   25.70
   0  -6  -1  203.98   46.50
   6   0  -1  217.48   36.00
   6  -6   1  233.78   33.50
   0   6   1  229.68   28.60
  -6   0   1  280.57   37.30
  -6   7  -1   64.99   11.60
   7  -1  -1   57.29   18.60
  -1  -6  -1   79.29   29.30
   6  -7   1   73.79   21.00
   1   6   1   56.39   13.80
  -7   1   1   90.69   21.50
   1   6  -1  877.21   81.19
   6  -7  -1 1027.50  107.29
  -7   1  -1  810.32   88.49
  -1  -6   1  623.04  102.69
   7  -1   1  905.31   91.29
  -1  -6   1  695.53  102.49
  -6   7   1  902.51   79.69
   2   5  -1  198.98   44.40
   2   5  -1  246.98   28.10
  -7   2  -1  276.77   25.00
   5  -7  -1  243.28   52.49
   7  -2   1  215.18   31.20
  -5   7   1  232.28   26.50
  -2  -5   1  190.28   40.40
   7  -2   1  280.37   35.50
   3   4  -1  114.99   31.80
   4  -7  -1   43.20   33.20
   3   4  -1  133.29   16.60
  -7   3  -1  138.89   14.20
   7  -3   1   96.49   18.60
  -3  -4   1   98.99   25.50
  -4   7   1   94.99   14.80
  -4   7   1  111.69   14.80
   7  -3   1  105.89   20.30
   4   3  -1  898.21   99.69
  -7   4  -1  923.71   81.89
   3  -7  -1  687.03  115.89
   4   3  -1 1016.70   83.99
   7  -4   1  849.32   88.39
  -3   7   1  870.61   83.49
   7  -4   1  981.90   89.09
  -4  -3   1  762.92   92.69
   5   2  -1   81.49   25.40
  -7   5  -1  126.99   14.20
   2  -7  -1  103.19   42.40
  -2   7   1  107.49   16.80
  -5  -2   1   90.19   23.20
   7  -5   1  104.59   20.80
   1  -7  -1   95.99   38.80
   6   1  -1   68.09   22.90
  -7   6  -1   65.09   11.00
  -6  -1   1   58.09   20.00
  -1   7   1   68.59   14.40
   7  -6   1   52.69   16.40
   0   0  -2  309.57   32.10
   0   0  -2  287.07   32.30
   0   0   2  360.46   33.20
   0   0   2  317.57   33.60
   1  -1  -2 4443.86  345.17
   0   1  -2 3866.91  337.77
   0   1  -2 3963.60  339.47
  -1   1   2 3182.68  339.57
   1   0   2 4248.57  340.27
   1   0   2 4069.19  340.37
   0  -1   2 3487.55  344.77
  -1   1   2 4460.85  339.47
   0  -1   2 3172.88  339.17
  -1   1   2 3677.63  338.57
   1   0  -2  691.53   70.09
   0  -1  -2  787.62   73.99
   0   1   2  727.83   68.19
   1  -1   2  912.41   69.99
   0   1   2  602.04   70.29
  -1   0   2  892.31   72.69
   0   1   2  725.93   69.79
  -1   0   2  737.83   69.79
   2  -1  -2  161.58   21.50
  -1   2  -2  190.58   20.70
  -1  -1  -2  255.77   25.70
  -2   1   2  213.48   21.80
   1  -2   2  213.58   31.30
  -2   1   2  202.18   20.50
   1  -2   2  228.98   20.60
   1   1   2  203.98   21.50
   1   1   2  199.28   23.40
   1   1   2  173.78   20.90
   3  -2  -2 2616.74  284.67
   3  -2  -2 3232.78  278.17
  -1   3  -2 3170.58  277.37
   2   1   2 3019.20  279.07
   2   1   2 3260.37  277.67
   2   1   2 3374.16  282.77
   2   1   2 3309.27  277.17
   1  -3   2 3013.40  293.27
  -3   2   2 3090.19  276.77
  -3   2   2 3137.49  277.47
   1  -3   2 3284.67  276.17
   2  -2  -2 2062.59  196.18
   0   2  -2 2188.18  188.88
   0   2  -2 1758.62  186.78
   0  -2   2 1875.71  197.18
  -2   2   2 2263.87  188.28
   2   0   2 2157.08  189.88
   2   0   2 2211.88  187.48
   2   0   2 2125.79  189.38
  -2   2   2 2100.09  187.08
   2   0   2 2171.08  188.58
   0  -2   2 2303.87  186.78
   1   1  -2  188.68   19.90
  -2   1  -2  209.38   22.30
   1  -2  -2  160.48   27.60
   1   1  -2  181.28   21.70
  -1  -1   2  217.78   26.20
  -1   2   2  203.78   20.80
   2  -1   2  208.88   20.50
  -1  -1   2  235.48   22.30
   2  -1   2  182.38   23.60
   2  -1   2  183.68   19.80
  -1   2   2  207.58   20.80
  -2   2  -2 4395.36  384.16
   0  -2  -2 4487.35  391.26
   2   0  -2 4535.95  389.36
   2   0  -2 4061.09  383.36
  -2   0   2 4740.33  383.76
   2  -2   2 4396.96  383.66
  -2   0   2 4750.52  387.46
   0   2   2 3650.53  383.86
   3  -1  -2  730.23   64.69
  -1  -2  -2  721.33   66.59
   3  -1  -2  682.83   72.09
  -2   3  -2  705.83   65.19
  -1  -2  -2  751.02   72.99
   1   2   2  695.03   65.69
   2  -3   2  751.22   64.79
   2  -3   2  599.74   76.49
  -3   1   2  708.23   67.09
  -3   1   2  718.53   64.59
  -2   4  -2   12.70    5.40
   4  -2  -2   27.10   12.00
  -2   4  -2   20.80    5.00
  -2  -2  -2   21.00    7.70
   4  -2  -2   10.40    4.40
   2   2   2   12.40    9.50
  -4   2   2   13.30    4.90
   2   2   2   21.10    5.40
  -4   2   2   16.00    6.40
   2   2   2   16.00    5.60
   2  -4   2   16.80   18.00
  -2   5  -2 1477.05  131.69
  -3  -2  -2 1558.84  139.89
   5  -3  -2 1349.16  144.09
  -2   5  -2 1495.55  133.89
   2  -5   2 1637.84  162.38
  -5   3   2 1484.35  133.19
   3   2   2 1498.65  133.99
  -5   3   2 1502.85  135.39
   3   2   2 1392.56  143.09
  -1   4  -2  503.55   40.30
   4  -3  -2  364.76   41.80
  -1   4  -2  412.46   42.20
   4  -3  -2  379.66   51.99
   3   1   2  403.76   40.60
  -4   3   2  384.36   41.10
   1  -4   2  444.96   62.09
   3   1   2  497.95   42.60
   3   1   2  463.85   49.20
  -4   3   2  453.95   42.40
   3   1   2  482.45   46.50
   3  -3  -2  105.99   25.10
   0   3  -2  149.59   17.00
   0   3  -2  112.39   20.90
  -3   3   2  174.48   17.50
   0  -3   2  153.88   15.00
  -3   3   2  135.39   15.50
   3   0   2  193.18   21.90
   3   0   2  171.78   18.10
   3   0   2  160.48   16.50
   0  -3   2  143.19   30.20
  -3   3   2  150.18   16.60
   3   0   2  185.38   21.50
   2  -3  -2 3207.78  295.67
   1   2  -2 3413.16  285.17
  -3   1  -2 3418.36  282.37
   1   2  -2 3012.80  280.27
   3  -1   2 3392.76  280.47
   3  -1   2 3223.28  284.67
  -1  -2   2 3122.99  289.27
  -1  -2   2 2877.81  279.67
  -2   3   2 3311.87  280.67
  -2   3   2 2956.90  280.27
   3  -1   2 3105.69  281.97
   1  -3  -2  622.14   73.19
   2   1  -2  705.33   66.89
   2   1  -2  630.14   61.29
   3  -2   2  676.03   61.89
   3  -2   2  664.43   61.99
  -2  -1   2  702.23   68.09
  -2  -1   2  659.63   62.29
  -1   3   2  693.53   62.79
  -1   3   2  687.13   62.49
   3  -2   2  711.53   68.59
   0  -3  -2   63.59   15.20
  -3   3  -2  114.79   12.80
   3   0  -2  108.39   12.00
   3   0  -2  130.19   20.50
   0  -3  -2  106.19   21.00
  -3   3  -2  141.49   13.30
   0   3   2   95.99   13.30
  -3   0   2  126.19   17.00
   3  -3   2  110.59   12.70
   3  -3   2   99.69   21.50
   0   3   2   84.59   15.50
  -3   0   2  121.09   12.70
  -3   4  -2 2233.28  181.18
   4  -1  -2 1938.41  179.78
  -3   4  -2 2062.19  181.28
  -1  -3  -2 2034.50  192.98
   4  -1  -2 2205.28  191.98
  -1  -3  -2 2261.67  187.38
  -4   1   2 2070.99  180.88
   1   3   2 1962.10  182.18
   3  -4   2 1694.63  195.08
  -4   1   2 2154.38  185.28
   1   3   2 1770.02  182.88
  -2  -3  -2  302.17   37.60
   5  -2  -2  259.47   39.00
  -3   5  -2  313.17   29.90
  -3   5  -2  319.97   31.20
   2   3   2  302.77   31.90
  -5   2   2  350.86   35.20
  -5   2   2  329.27   30.60
   3  -5   2  223.18   47.30
   2   3   2  280.97   41.50
   6  -3  -2   47.00   17.80
  -3   6  -2   62.79    9.50
  -3   6  -2   47.80   10.50
  -3  -3  -2   42.60   15.90
  -6   3   2   67.89   13.70
   3   3   2   64.99   12.10
  -6   3   2   62.79   10.40
   3   3   2   55.89   20.10
   3  -6   2   86.99   33.30
  -3   7  -2  888.11   84.39
   7  -4  -2  873.41   97.59
  -4  -3  -2  835.92   94.89
   4   3   2  910.41   85.29
   4   3   2  869.01   99.59
  -7   4   2 1006.60   84.09
   3  -7   2  851.11  115.59
  -4  -2  -2  500.65   59.19
  -2   6  -2  518.05   51.99
   6  -4  -2  552.64   65.39
   2  -6   2  609.04   84.09
  -6   4   2  617.64   51.99
   4   2   2  441.46   60.99
   4   2   2  525.75   51.89
  -4  -1  -2   55.89   15.50
  -1   5  -2   85.79   12.50
   5  -4  -2   54.39   19.90
  -4  -1  -2   77.09    9.50
   4   1   2   56.39   11.10
   1  -5   2   66.19   29.70
   4   1   2   79.99   19.40
  -5   4   2   81.59   11.20
   0   4  -2 2080.39  180.88
   4  -4  -2 1613.94  193.08
  -4   0  -2 2047.30  178.78
   4   0   2 2042.20  185.28
  -4   4   2 2179.88  179.98
   4   0   2 2158.78  180.78
  -4   4   2 1906.81  179.78
   4   0   2 2278.07  187.18
   0  -4   2 1650.53  196.48
   1   3  -2  394.66   42.30
   1   3  -2  406.56   49.70
  -4   1  -2  459.45   44.00
  -4   1  -2  451.95   41.40
   3  -4  -2  439.06   59.89
   4  -1   2  473.95   46.50
   4  -1   2  491.85   47.90
  -1  -3   2  465.15   54.89
  -3   4   2  417.36   42.00
  -3   4   2  442.46   42.10
  -4   2  -2   17.90    4.90
   2  -4  -2   15.40   15.50
   2   2  -2   30.70   12.20
   2   2  -2   13.40    4.70
  -4   2  -2   25.00    6.30
   4  -2   2   15.90    8.30
  -2   4   2   15.50    5.40
  -2  -2   2   11.60    9.80
   4  -2   2   14.30    6.00
  -2   4   2   13.30    5.60
  -4   3  -2 2232.58  181.28
   1  -4  -2 1720.43  195.38
   3   1  -2 2177.48  190.38
   3   1  -2 2034.00  181.28
  -4   3  -2 2011.60  181.68
  -1   4   2 2041.20  182.68
  -3  -1   2 1892.11  187.78
   4  -3   2 2141.89  183.18
  -3  -1   2 2279.17  181.68
  -1   4   2 1950.50  182.48
   4  -3   2 1908.51  189.78
   4   0  -2  963.50   84.59
  -4   4  -2  959.60   84.99
   4   0  -2 1087.49   97.29
  -4   4  -2  947.11   85.49
   0  -4  -2  804.82   97.79
   0   4   2  915.81   87.09
  -4   0   2  847.52   90.59
   0   4   2  743.83   87.09
   4  -4   2  982.40   99.19
  -4   0   2 1120.69   85.49
   5  -1  -2   67.69   19.40
  -4   5  -2   96.19   12.30
  -1  -4  -2   66.99   22.30
  -4   5  -2  106.29   12.40
  -5   1   2   86.39   16.70
   4  -5   2   99.19   27.30
  -5   1   2   99.49   12.00
   1   4   2   86.79   13.80
  -4   6  -2 1300.57  118.79
  -4   6  -2 1338.37  119.79
   6  -2  -2 1248.68  131.19
  -2  -4  -2 1146.39  134.39
   2   4   2 1466.75  122.29
   4  -6   2 1042.40  138.69
  -6   2   2 1427.06  126.19
  -6   2   2 1440.06  119.59
  -3  -4  -2  233.78   42.00
  -4   7  -2  246.18   26.80
   7  -3  -2  240.58   38.00
  -7   3   2  264.47   32.00
   3   4   2  235.08   28.70
  -7   3   2  252.27   26.00
   3   4   2  164.28   38.10
   4  -7   2  208.28   49.30
  -2   7  -2   55.49   12.40
   7  -5  -2   44.60   20.50
  -5  -2  -2   61.19   21.60
   5   2   2   40.00   19.70
   2  -7   2   42.90   33.00
  -7   5   2   84.39   12.50
  -5  -1  -2 1156.38  112.69
   6  -5  -2 1035.30  118.99
  -1   6  -2 1151.88  103.19
   5   1   2 1042.30  112.79
  -6   5   2 1108.99  101.99
   1  -6   2 1131.19  133.99
   5  -5  -2  296.77   52.49
   0   5  -2  383.16   37.50
  -5   0  -2  393.66   34.50
   5   0   2  327.27   41.90
   0  -5   2  363.76   57.49
   0  -5   2  248.28   53.69
   5   0   2  370.86   44.40
  -5   5   2  381.56   36.50
  -5   1  -2   62.29    9.00
   1   4  -2   33.80   17.80
   1   4  -2   66.39   10.90
   4  -5  -2   67.79   28.80
   5  -1   2   72.99   16.60
  -4   5   2   46.10    9.70
  -1  -4   2   60.59   21.40
  -4   5   2   64.89    9.80
   5  -1   2   79.89   15.30
   2   3  -2 1248.88  131.79
   2   3  -2 1466.65  122.79
  -5   2  -2 1307.27  121.29
   3  -5  -2 1404.26  148.09
  -3   5   2 1290.57  121.99
   5  -2   2 1443.86  129.29
  -2  -3   2 1278.97  134.09
  -3   5   2 1394.46  122.29
   2  -5  -2  198.18   45.00
   3   2  -2  333.47   30.40
   3   2  -2  281.07   39.90
  -5   3  -2  288.97   29.70
  -3  -2   2  299.17   38.90
   5  -3   2  348.87   34.00
  -2   5   2  307.57   31.00
  -2   5   2  257.17   30.20
   5  -3   2  311.47   37.70
   4   1  -2   87.09   21.80
  -5   4  -2   93.09   11.90
   1  -5  -2   83.59   27.00
   4   1  -2   77.89   11.20
  -1   5   2   65.99   13.30
  -1   5   2   87.79   13.50
  -4  -1   2   92.39   18.60
   5  -4   2  103.59   21.80
  -5   5  -2 1552.14  134.89
   0  -5  -2 1216.98  151.18
   5   0  -2 1504.95  148.09
  -5   0   2 1481.35  142.89
   0   5   2 1643.14  138.09
   5  -5   2 1543.65  150.58
   6  -1  -2  283.27   42.30
  -5   6  -2  321.17   30.70
  -1  -5  -2  248.78   45.90
   5  -6   2  297.37   47.80
   1   5   2  298.97   33.70
  -6   1   2  314.57   38.90
  -5   7  -2   59.79   10.20
   7  -2  -2   15.10   13.20
  -2  -5  -2   51.39   22.80
   5  -7   2   42.90   24.80
  -7   2   2   47.30   15.40
  -7   2   2   45.00    9.90
   2   5   2   53.79   12.90
   7  -6  -2  195.78   39.80
  -6  -1  -2  167.98   32.80
  -1   7  -2  151.98   21.70
  -7   6   2  187.98   21.40
   6   1   2  146.99   33.20
   1  -7   2   82.59   40.20
   0   6  -2   -3.80    5.70
   6  -6  -2    3.70   16.20
  -6   0  -2    2.40    8.90
  -6   6   2    3.20    6.10
   6   0   2    1.20   11.50
   0  -6   2    5.30   20.40
  -6   1  -2 1117.59   95.59
   5  -6  -2  916.71  120.29
   1   5  -2 1021.70   98.19
   6  -1   2 1310.17  108.99
   6  -1   2  994.10  103.49
  -5   6   2 1082.79   97.59
  -1  -5   2  842.12  114.99
   4  -6  -2  597.14   79.09
  -6   2  -2  486.85   46.00
   2   4  -2  512.15   48.10
   2   4  -2  410.16   60.39
  -2  -4   2  413.66   59.69
  -4   6   2  492.75   47.00
   6  -2   2  437.36   52.39
  -4   6   2  459.45   47.10
   6  -2   2  614.74   56.59
   3   3  -2   39.60   19.50
   3   3  -2   48.40    9.80
  -6   3  -2   62.39    8.80
   3  -6  -2   48.30   26.30
  -3   6   2   60.39   10.50
   6  -3   2   39.20   13.60
  -3  -3   2   27.20   14.60
  -3   6   2   53.29   10.10
  -6   4  -2 1179.68  110.69
   4   2  -2 1354.86  111.39
   4   2  -2 1109.69  124.59
  -2   6   2 1327.27  113.09
   6  -4   2 1188.68  120.59
  -4  -2   2 1119.59  120.59
  -6   5  -2  317.07   31.10
   1  -6  -2  244.28   50.69
   5   1  -2  273.47   44.90
  -5  -1   2  283.87   40.20
   6  -5   2  345.27   43.80
  -1   6   2  318.27   34.10
   6   0  -2    2.80   14.00
   0  -6  -2  -15.90   13.30
  -6   6  -2    2.30    5.60
   0   6   2   -1.80    6.70
  -6   0   2   -5.40    9.40
   6  -6   2   -0.80   12.00
  -6   7  -2  626.54   61.19
  -1  -6  -2  481.65   80.69
   7  -1  -2  590.04   75.09
   1   6   2  677.13   65.79
  -7   1   2  793.22   75.29
   6  -7   2  703.63   82.19
   6  -7  -2  116.59   41.70
   1   6  -2  161.98   21.60
  -6   7   2  176.18   21.60
  -1  -6   2  134.39   42.80
   7  -1   2  148.79   26.60
   7  -1   2  182.08   31.80
   2   5  -2   26.90   21.60
  -7   2  -2   60.69    9.40
   5  -7  -2    7.00   23.70
   2   5  -2   61.19   12.40
   7  -2   2   60.09   18.50
  -5   7   2   49.50   11.60
   7  -2   2   50.39   15.30
  -2  -5   2   37.70   21.70
   4  -7  -2  941.71  115.09
   3   4  -2  904.31   77.29
   3   4  -2  684.43   92.89
  -7   3  -2  837.42   75.29
  -4   7   2  871.11   76.89
   7  -3   2  780.32   83.59
  -3  -4   2  719.53   89.69
  -4   7   2  776.62   76.19
   4   3  -2  257.37   44.90
   3  -7  -2  220.78   54.09
   4   3  -2  217.08   26.10
  -7   4  -2  248.08   25.30
   7  -4   2  251.97   34.60
  -3   7   2  251.57   27.40
  -4  -3   2  204.78   36.40
   2  -7  -2   20.20   23.90
  -7   5  -2   40.40    8.90
   5   2  -2   58.79   25.80
  -5  -2   2   37.20   16.80
   7  -5   2   46.30   17.40
  -2   7   2   39.90   11.10
   6   1  -2  672.23   83.69
  -7   6  -2  672.93   63.09
   1  -7  -2  507.45   89.19
  -1   7   2  705.33   67.29
   7  -6   2  677.53   77.69
  -6  -1   2  675.23   76.69
   0   0  -3 1947.81  179.58
   0   0  -3 1918.61  180.58
   0   0   3 2089.19  181.58
   0   0   3 2066.79  181.28
  -1   0  -3  702.33   68.99
   1  -1  -3  741.63   69.69
  -1   0  -3  710.43   69.89
   0   1  -3  696.53   69.99
   0  -1   3  914.41   71.39
  -1   1   3  781.32   68.09
   1   0   3  613.64   69.49
   0  -1   3  814.52   75.49
  -1   1   3  567.04   68.29
   0  -1  -3   21.40    9.70
  -1   1  -3   35.70   10.30
   1   0  -3   36.90    9.80
   1   0  -3   37.60   11.20
   0   1   3   36.50   10.20
   0   1   3   22.40    9.20
  -1   0   3   31.80    9.00
   1  -1   3   18.00    8.30
   1  -1   3   34.50   11.80
  -1   0   3   24.50   10.70
   0   1   3   12.70    6.80
  -1  -1  -3 2844.42  240.88
   2  -1  -3 2732.33  237.18
  -1   2  -3 2460.65  237.58
   2  -1  -3 2727.93  242.18
   1   1   3 2605.94  236.98
   1  -2   3 2589.64  236.68
   1   1   3 2803.52  239.88
   1   1   3 2659.73  238.08
  -2   1   3 2654.53  237.88
   1  -2   3 2571.34  244.58
  -2   1   3 2584.94  236.38
   3  -2  -3  719.73   63.69
   3  -2  -3  683.13   71.59
  -2  -1  -3  712.83   67.89
  -1   3  -3  654.03   63.29
   2   1   3  529.65   63.49
   2   1   3  694.63   64.39
   1  -3   3  717.03   62.19
  -3   2   3  605.64   61.99
  -3   2   3  663.03   63.19
   2   1   3  661.63   65.09
   1  -3   3  632.64   75.99
  -2   0  -3    3.00    5.70
   0   2  -3    6.40    5.60
  -2   0  -3    1.10    6.70
   2  -2  -3   11.00    9.40
   2  -2  -3    3.60    6.80
   2   0   3   -0.90    5.20
   2   0   3    0.80    7.20
   0  -2   3    3.70    6.10
   0  -2   3   -1.90    9.50
  -2   2   3   -4.30    4.20
  -2   1  -3 2867.01  215.78
   1   1  -3 2442.36  214.58
   1  -2  -3 2343.67  220.68
  -1   2   3 2322.97  214.78
  -1  -1   3 2505.05  221.88
   2  -1   3 2267.77  213.98
  -1   2   3 1992.80  213.78
   0  -2  -3 1748.82  179.78
   2   0  -3 2015.90  174.38
  -2   2  -3 1914.41  174.78
   0   2   3 1928.61  174.18
   2  -2   3 2111.09  183.48
   2  -2   3 1915.81  173.58
  -2   0   3 2128.09  178.28
  -2   0   3 1773.82  173.28
   0   2   3 1845.02  174.98
   3  -1  -3   36.00   14.00
  -2   3  -3   58.69   11.30
  -1  -2  -3   69.89   16.60
   3  -1  -3   56.39   11.70
   1   2   3   55.09   14.90
  -3   1   3   51.99   12.60
  -3   1   3   67.49   10.60
   1   2   3   65.89   11.80
   2  -3   3   57.89   19.10
   2  -3   3   49.50    9.70
   4  -2  -3 1007.10  103.69
  -2  -2  -3 1082.29  106.19
  -2  -2  -3 1231.58  112.99
   4  -2  -3 1015.60  112.69
  -2   4  -3 1227.78  104.39
  -4   2   3 1101.29  102.89
  -4   2   3 1168.68  105.39
   2  -4   3 1268.47  123.49
   2   2   3 1191.98  104.79
   2   2   3 1110.79  105.39
   5  -3  -3  380.26   53.19
  -2   5  -3  448.36   40.20
  -3  -2  -3  368.66   46.60
  -2   5  -3  434.56   42.60
   3   2   3  429.36   41.70
   2  -5   3  510.65   67.49
   3   2   3  416.46   51.79
   3   2   3  441.56   43.20
  -5   3   3  382.56   41.20
   4  -3  -3   25.40   15.10
   4  -3  -3   26.40    8.70
  -1   4  -3   21.20    7.30
  -4   3   3   21.30    7.00
   1  -4   3   18.50    5.50
   3   1   3   22.50    7.50
   3   1   3   15.70   10.60
   1  -4   3   26.20   20.10
   3   1   3   15.80    8.00
   3   1   3   18.40   10.90
   0   3  -3 1648.04  143.59
   3  -3  -3 1783.82  154.98
  -3   0  -3 1360.86  144.49
  -3   3   3 1448.16  143.79
   3   0   3 1778.02  148.69
  -3   3   3 1447.06  142.19
   3   0   3 1690.03  146.69
   0  -3   3 1612.44  141.39
   3   0   3 1732.83  143.79
   0  -3   3 1287.97  156.28
  -3   1  -3  752.92   63.59
   2  -3  -3  641.74   71.89
   1   2  -3  674.73   61.69
  -2   3   3  614.94   61.59
  -2   3   3  673.43   62.39
   3  -1   3  658.93   67.19
  -1  -2   3  564.14   61.39
  -1  -2   3  647.54   72.89
   3  -1   3  648.34   61.89
   3  -1   3  585.64   61.49
   2   1  -3   67.79   10.20
   2   1  -3   47.80   13.40
   1  -3  -3   33.40   15.10
  -3   2  -3   37.70   10.60
   3  -2   3   60.09   10.80
  -2  -1   3   61.19   16.10
   3  -2   3   41.00   15.70
  -2  -1   3   56.39   11.20
  -1   3   3   58.79   10.90
  -1   3   3   48.10   12.10
   3   0  -3 2163.68  179.88
   3   0  -3 1765.02  187.48
  -3   3  -3 2321.97  181.48
   0  -3  -3 1872.61  190.38
   0   3   3 2003.00  182.58
   3  -3   3 1971.90  180.18
   3  -3   3 1877.41  192.48
   0   3   3 1957.40  180.58
  -3   0   3 2107.69  180.38
  -3   0   3 2017.40  185.18
  -1  -3  -3  555.04   62.99
  -3   4  -3  556.04   52.39
  -3   4  -3  578.44   51.79
   4  -1  -3  525.15   51.09
   4  -1  -3  438.46   60.39
   1   3   3  490.55   52.29
  -4   1   3  583.34   56.19
  -4   1   3  525.75   51.59
   3  -4   3  641.64   72.29
   1   3   3  617.04   57.29
  -3   5  -3    9.30    6.80
  -2  -3  -3   12.50   13.30
  -3   5  -3   23.40    6.50
   5  -2  -3   10.80   12.50
  -5   2   3    7.30    5.90
   2   3   3    7.50    6.60
   3  -5   3   16.40   17.90
  -5   2   3   13.40    8.60
  -3   6  -3  797.92   76.29
  -3  -3  -3  892.51   91.59
   6  -3  -3  601.94   86.39
   3   3   3  810.82   77.09
  -6   3   3  823.02   75.99
   3  -6   3 1154.88  114.49
   7  -4  -3  157.88   37.60
  -3   7  -3  196.58   26.40
  -4  -3  -3  245.48   43.10
   4   3   3  228.18   28.50
   3  -7   3  360.16   62.49
  -7   4   3  277.37   27.90
  -4  -2  -3    6.90   11.60
  -2   6  -3    6.70    6.90
   6  -4  -3   -0.40   11.60
   4   2   3   -3.00    7.20
   4   2   3   -1.30   12.70
   2  -6   3    5.40   20.20
  -6   4   3   -0.60    5.50
  -1   5  -3 1198.68  107.09
   5  -4  -3 1179.28  122.99
   4   1   3 1098.19  112.79
   4   1   3 1104.59  104.79
  -5   4   3 1117.09  105.99
   4   1   3 1203.48  107.89
   4   1   3 1202.48  115.79
   1  -5   3 1146.49  131.69
  -4   0  -3  875.91   88.39
   4  -4  -3 1059.99  102.49
   0   4  -3  943.61   85.99
  -4   4   3  812.22   84.59
  -4   4   3  774.02   85.69
   4   0   3  943.41   84.89
   0  -4   3  767.72  103.49
   4   0   3 1039.70   92.59
   4   0   3 1063.49   92.69
   3  -4  -3   23.60   15.70
  -4   1  -3   25.10    9.40
   1   3  -3   29.00    7.90
  -3   4   3   36.80    9.00
   4  -1   3   27.00   12.70
  -1  -3   3   13.00   14.60
  -3   4   3   31.70    8.30
   4  -1   3   25.50   12.70
   4  -1   3   23.00    7.60
   2   2  -3  826.72   97.59
   2  -4  -3  975.70  107.49
  -4   2  -3  806.52   92.69
   2   2  -3 1106.19   92.49
   4  -2   3 1149.98  103.29
   4  -2   3 1020.50   93.09
  -2   4   3 1094.29   93.19
  -2   4   3 1024.60   93.69
  -2  -2   3 1137.39  104.99
   3   1  -3  435.76   55.49
  -4   3  -3  628.04   49.70
   3   1  -3  498.25   47.20
  -4   3  -3  516.85   47.90
   1  -4  -3  418.26   60.39
  -3  -1   3  528.05   56.39
  -1   4   3  492.95   48.50
   4  -3   3  453.05   59.79
  -1   4   3  436.06   49.90
  -4   4  -3   -9.40    4.10
  -4   4  -3    8.60    5.70
   0  -4  -3    3.50   11.90
   4   0  -3   -4.00   10.50
   4   0  -3    3.70    4.50
   4  -4   3    3.20   14.80
  -4   0   3   -5.60    5.60
  -4   0   3    2.70    8.30
   0   4   3   -2.40    5.20
   0   4   3    0.20    8.40
  -1  -4  -3 1005.20  110.79
   5  -1  -3  888.91  106.89
  -4   5  -3 1181.98   95.79
  -4   5  -3 1074.19   95.59
  -5   1   3  997.40  100.59
  -5   1   3 1173.08   95.89
   4  -5   3 1049.20  118.09
   1   4   3  928.41   96.59
   6  -2  -3  466.35   67.99
  -2  -4  -3  515.35   70.79
  -4   6  -3  611.94   55.89
  -4   6  -3  592.14   56.99
   4  -6   3  690.13   88.09
  -6   2   3  612.34   56.69
   2   4   3  576.54   58.49
  -6   2   3  660.23   63.29
   7  -3  -3   17.40   16.40
  -3  -4  -3   56.99   23.30
  -4   7  -3   46.80   11.50
  -7   3   3   25.10    9.00
   4  -7   3   61.99   34.10
   3   4   3   43.60   11.90
   6  -5  -3  264.47   48.40
  -1   6  -3  318.57   33.70
  -5  -1  -3  301.57   42.10
   1  -6   3  282.17   56.19
  -6   5   3  289.97   32.90
   5   1   3  295.27   44.20
   5  -5  -3   35.70   21.40
   0   5  -3   45.40   10.70
  -5   0  -3   32.60    7.70
  -5   5   3   32.90    9.40
   0  -5   3   37.40   24.40
   5   0   3   32.60   16.20
   5   0   3   61.39   18.70
   1   4  -3 1144.69   99.29
   4  -5  -3 1297.97  121.59
  -5   1  -3  980.90   96.89
  -4   5   3  967.00   98.09
  -1  -4   3  892.61  116.09
   5  -1   3 1138.99  106.79
  -4   5   3 1105.89   98.89
   2   3  -3  398.16   38.40
  -5   2  -3  392.66   37.30
   3  -5  -3  373.66   55.19
  -3   5   3  378.96   38.80
  -3   5   3  362.76   38.00
  -2  -3   3  320.97   49.70
   5  -2   3  388.86   47.30
   3   2  -3   11.10   13.40
   3   2  -3   14.50    6.40
   2  -5  -3   12.50   15.80
  -5   3  -3    4.50    5.10
  -2   5   3   11.70    6.20
  -3  -2   3   11.10   12.20
  -2   5   3   11.60    7.60
   5  -3   3   15.00   14.10
   4   1  -3  746.63   91.79
   1  -5  -3  646.24   95.69
  -5   4  -3  850.21   80.89
   4   1  -3  956.20   80.39
  -1   5   3  930.41   82.89
   5  -4   3  922.31   99.09
  -4  -1   3  988.30   91.49
   5   0  -3  293.27   47.10
  -5   5  -3  370.16   34.30
   0  -5  -3  303.77   50.69
   0   5   3  334.97   36.00
   5  -5   3  279.77   50.79
  -5   0   3  326.87   41.10
  -5   6  -3   27.80    8.30
   6  -1  -3    2.10   13.80
  -1  -5  -3   10.00   17.00
   1   5   3   11.20    8.40
  -6   1   3   16.10   12.30
   5  -6   3    9.60   20.50
   0   6  -3  543.55   51.29
   6  -6  -3  560.64   75.69
   6   0   3  503.45   80.19
  -6   6   3  537.55   50.89
   6   0   3  430.26   57.89
   0  -6   3  351.76   70.19
   1   5  -3  244.08   30.00
  -6   1  -3  245.08   27.80
   5  -6  -3  317.57   52.99
   6  -1   3  306.07   39.30
  -5   6   3  286.97   30.80
  -1  -5   3  261.97   51.49
   2   4  -3    6.80    6.80
   4  -6  -3    3.70   15.80
  -6   2  -3    0.30    4.60
  -2  -4   3    0.80   14.20
  -4   6   3    5.00    6.60
   6  -2   3    0.70    9.90
  -4   6   3    7.40    7.50
  -6   3  -3  737.03   73.39
   3  -6  -3  765.82   97.89
   3   3  -3  791.82   74.09
   6  -3   3  957.70   89.29
  -3   6   3  827.12   75.59
  -3   6   3  840.92   74.89
  -3  -3   3  631.84   85.09
  -6   4  -3  537.25   50.39
   4   2  -3  530.15   49.80
   2  -6  -3  346.17   66.29
  -2   6   3  579.34   52.39
  -4  -2   3  564.84   63.09
  -2   6   3  444.66   53.49
   6  -4   3  530.85   65.39
   1  -6  -3    0.00   16.00
   5   1  -3   23.40   20.80
  -6   5  -3   22.00    8.00
   6  -5   3   22.60   18.50
  -1   6   3   22.20    9.90
  -5  -1   3   14.90   13.80
   0  -6  -3  513.45   73.79
   6   0  -3  423.36   63.79
  -6   6  -3  504.85   48.50
  -6   0   3  469.45   57.59
   6  -6   3  486.95   71.39
   0   6   3  518.35   52.19
   4  -7  -3  181.98   44.00
   3   4  -3  221.08   24.20
  -7   3  -3  171.88   21.60
  -4   7   3  192.08   24.70
  -3  -4   3  174.38   36.10
   7  -3   3  213.18   34.10
  -4   7   3  188.58   23.40
   3  -7  -3   47.60   26.30
   4   3  -3   20.40   21.00
  -7   4  -3   13.40    6.60
  -3   7   3   21.70    8.70
  -4  -3   3   53.39   19.40
   7  -4   3   23.90   16.10
   0   0  -4 1709.93  160.88
   0   0   4 1731.13  160.98
   0   0   4 1874.51  161.88
  -1   0  -4    7.10    7.90
   1  -1  -4   20.10    9.10
   0   1  -4   13.60   10.30
   1  -1  -4   -0.20    6.80
   1   0   4    3.10    9.00
   1   0   4   19.20   10.70
   0  -1   4    3.10    9.80
  -1   1   4    9.40    8.20
   0  -1   4   17.30    9.50
  -1   1  -4 1858.51  146.59
   1   0  -4 1573.74  144.99
   0  -1  -4 1488.95  145.79
   0  -1  -4 1425.76  145.69
   1   0  -4 1820.32  146.59
  -1   0   4 1297.77  145.39
  -1   0   4 1466.55  143.99
   1  -1   4 1460.95  145.49
   0   1   4 1512.25  144.99
   1  -1   4 1841.82  149.19
  -1  -1  -4  459.15   57.29
  -1  -1  -4  613.64   60.89
  -1   2  -4  641.74   59.39
   1  -2   4  779.82   66.29
   1  -2   4  420.86   55.69
  -2   1   4  468.55   55.69
  -1   3  -4    0.30    8.10
   3  -2  -4    4.80    8.70
  -2  -1  -4   -1.00    8.10
  -2  -1  -4   -5.60    8.50
   3  -2  -4   20.40    8.50
   2   1   4  -13.40    8.80
   1  -3   4   16.20   15.00
   1  -3   4   -5.00    6.80
  -3   2   4    4.80    7.50
   2  -2  -4  668.43   64.19
  -2   0  -4  684.13   65.69
   2  -2  -4  714.93   67.99
   0   2  -4  692.63   66.09
   0  -2   4  694.03   64.79
   2   0   4  485.95   64.29
   0  -2   4  678.53   73.79
  -2   2   4  507.75   62.79
   1  -2  -4  468.45   53.49
   1   1  -4  590.04   54.59
  -1  -1   4  562.94   61.59
  -1   2   4  492.05   52.89
   2  -1   4  439.46   53.29
   0  -2  -4    5.30    9.90
   2   0  -4    7.10   10.20
  -2   2  -4   22.00   10.90
   2   0  -4   14.70    9.80
   0   2   4   10.30    9.80
   2  -2   4   31.50   14.50
  -2   0   4   11.20    8.00
  -2   0   4   25.80   13.50
   2  -2   4   13.00    9.90
   0   2   4   17.60   10.70
   3  -1  -4 1299.27  116.29
  -2   3  -4 1204.98  111.59
   3  -1  -4 1165.48  109.99
  -1  -2  -4 1122.79  116.59
   2  -3   4 1227.58  120.09
  -3   1   4 1007.20  108.89
   1   2   4 1112.49  111.19
   1   2   4 1448.16  114.19
   2  -3   4 1087.69  109.69
  -2  -2  -4  974.80   95.09
   4  -2  -4  945.21   94.79
   4  -2  -4  970.50   87.69
  -2   4  -4  995.90   88.99
   2  -4   4  918.31   85.89
   2  -4   4 1012.90  103.39
  -4   2   4  764.82   85.49
   2   2   4  847.02   89.99
   2   2   4  842.52   88.09
  -2   5  -4   15.40    9.10
  -3  -2  -4   20.10   13.70
   5  -3  -4    0.50   10.90
   2  -5   4   30.00   21.10
   3   2   4   29.20   12.20
   3   2   4    2.80   11.30
  -5   3   4   16.10    8.20
   4  -3  -4  968.60   83.99
   4  -3  -4 1009.80   94.59
  -1   4  -4 1024.90   86.89
   3   1   4  913.51   87.29
  -4   3   4  753.62   82.99
   1  -4   4  977.80  103.39
   3   1   4  675.03   84.89
   1  -4   4  849.32   82.19
   3  -3  -4  500.55   51.39
   3  -3  -4  570.04   58.69
   0   3  -4  655.83   54.59
  -3   0  -4  574.34   54.49
  -3   3   4  434.76   50.49
   0  -3   4  565.54   68.59
   3   0   4  583.64   54.79
   3   0   4  410.16   55.09
   0  -3   4  352.86   49.00
   1   2  -4   13.20    9.20
  -3   1  -4   -2.70    7.60
   2  -3  -4   -0.10    9.90
  -2   3   4   10.50    9.20
  -1  -2   4    4.70    8.90
   3  -1   4   -3.00   10.90
   3  -1   4   -4.50    8.80
  -1  -2   4   12.20   15.80
  -2   3   4    3.70    8.50
   2   1  -4 1194.78  107.19
   1  -3  -4  945.01  112.99
  -3   2  -4 1131.49  107.39
  -2  -1   4 1174.28  116.59
   3  -2   4 1069.39  107.39
  -1   3   4 1117.59  107.79
  -2  -1   4 1238.28  105.99
   3  -2   4 1234.88  115.89
   3   0  -4  742.73   71.19
   0  -3  -4  505.85   70.29
   3   0  -4  597.44   62.39
  -3   3  -4  591.54   63.39
   3  -3   4  734.83   75.09
   0   3   4  576.34   62.99
   0   3   4  749.03   65.39
   3  -3   4  659.13   63.89
  -3   0   4  652.13   68.89
  -1  -3  -4   25.20   15.40
  -3   4  -4    0.60    7.90
   4  -1  -4   16.00   14.40
   4  -1  -4    8.00    8.50
  -4   1   4    7.90    7.70
   1   3   4    8.20    8.70
   1   3   4    6.30   11.20
   3  -4   4   10.50   17.40
   3  -4   4    8.20    7.80
   5  -2  -4  733.33   82.79
  -3   5  -4  816.02   72.09
  -2  -3  -4  758.42   84.29
  -3   5  -4  836.42   74.39
   2   3   4  662.13   73.29
  -5   2   4  659.33   71.69
   3  -5   4  905.71   95.49
   6  -3  -4  309.27   47.60
  -3  -3  -4  348.07   49.00
  -3   6  -4  319.47   37.20
   3   3   4  300.57   38.20
   3  -6   4  516.35   67.89
  -6   3   4  326.87   36.20
  -4  -2  -4  334.37   46.50
  -2   6  -4  369.76   38.10
   6  -4  -4  288.47   46.80
  -6   4   4  310.17   35.70
   4   2   4  287.27   38.10
   2  -6   4  345.87   57.49
   5  -4  -4  462.55   57.79
  -1   5  -4  452.45   47.50
   4   1   4  424.16   46.70
  -5   4   4  414.46   45.40
   1  -5   4  480.95   68.29
   0   4  -4    6.90    8.80
   4  -4  -4    4.20    8.90
  -4   0  -4   38.30   13.90
   4  -4  -4    1.10   12.10
   4   0   4   -7.90   12.40
   4   0   4   21.60   10.00
  -4   4   4   22.10    8.80
   0  -4   4   12.10   17.70
   1   3  -4  985.90   82.19
   3  -4  -4  890.81   90.79
  -4   1  -4 1045.60   82.39
   4  -1   4  915.41   82.19
  -3   4   4  722.03   79.69
   4  -1   4  775.92   87.79
  -1  -3   4  683.63   94.59
  -3   4   4  687.43   80.19
   2   2  -4  942.41   84.59
   2  -4  -4  920.01   96.29
  -4   2  -4  938.71   85.09
  -2  -2   4  840.92   96.79
  -2   4   4  654.83   83.89
   4  -2   4  939.91   85.69
   4  -2   4  885.21   94.09
  -2   4   4  907.11   84.99
   1  -4  -4    1.70   13.50
   3   1  -4    8.20   13.70
  -4   3  -4    2.00    8.80
   3   1  -4   26.10    9.10
   4  -3   4    4.90   16.00
  -3  -1   4    2.40   12.40
   4  -3   4   13.20    8.60
  -1   4   4   -9.00    6.70
  -1   4   4    5.00    9.70
  -3  -1   4   10.60    9.90
   0  -4  -4  327.87   56.69
   4   0  -4  463.75   56.89
  -4   4  -4  428.06   45.80
  -4   4  -4  498.85   48.00
   4   0  -4  534.55   46.90
   0   4   4  454.25   47.50
   0   4   4  445.16   48.70
   4  -4   4  573.44   65.79
  -4   0   4  348.67   45.90
  -4   0   4  498.55   54.29
  -4   5  -4  405.76   40.20
  -4   5  -4  428.06   41.30
  -1  -4  -4  299.87   51.89
   5  -1  -4  405.96   52.49
  -5   1   4  351.26   40.00
   4  -5   4  443.46   60.69
   1   4   4  338.77   40.50
  -2  -4  -4   17.80   17.30
  -4   6  -4    6.60    8.10
  -4   6  -4   11.00    9.10
   6  -2  -4    2.90   14.60
   2   4   4   14.50    9.00
  -6   2   4    2.80    7.90
   4  -6   4   19.70   21.50
  -5   0  -4  508.05   49.30
   0   5  -4  533.15   52.39
   5  -5  -4  585.74   67.49
  -5   5   4  512.05   51.09
   0  -5   4  390.16   69.49
   5   0   4  417.36   58.69
  -5   1  -4  338.97   37.60
   4  -5  -4  414.26   53.49
   1   4  -4  438.56   41.60
  -4   5   4  346.17   40.90
   5  -1   4  322.37   47.30
  -1  -4   4  319.57   58.19
  -4   5   4  386.86   40.20
  -5   2  -4    4.60    6.10
   2   3  -4   19.40    9.30
   3  -5  -4    6.20   14.10
   5  -2   4    4.50   15.10
  -2  -3   4   20.90   19.60
  -3   5   4   -2.20    7.10
  -3   5   4   10.80    8.80
   2  -5  -4  618.14   79.69
   3   2  -4  739.03   64.29
  -5   3  -4  593.54   63.09
  -2   5   4  521.15   65.19
  -2   5   4  725.93   65.39
  -3  -2   4  725.73   78.39
   5  -3   4  640.34   78.19
  -5   4  -4  341.07   35.90
   4   1  -4  333.37   47.40
   1  -5  -4  234.48   48.20
   4   1  -4  341.27   35.60
  -1   5   4  345.57   37.20
   5  -4   4  374.46   54.59
  -4  -1   4  351.76   45.60
  -1   5   4  333.77   38.40
   0  -5  -4   -2.20   14.50
  -5   5  -4   -6.80    6.80
   5   0  -4   -5.70   15.80
  -5   0   4    3.00   12.60
   5  -5   4    7.10   18.40
   0   5   4    9.60    8.50
  -6   2  -4  232.48   28.60
   2   4  -4  307.37   31.70
   4  -6  -4  302.47   47.30
  -4   6   4  245.48   31.50
  -2  -4   4  266.07   51.19
   6  -2   4  234.88   41.30
  -4   6   4  258.17   31.90
   3   3  -4  315.67   32.20
  -6   3  -4  254.27   30.30
   3  -6  -4  286.57   49.10
   6  -3   4  182.18   42.00
  -3   6   4  269.67   33.80
  -3  -3   4  364.86   51.69
  -3   6   4  301.07   32.90
   2  -6  -4   27.30   20.50
  -6   4  -4   14.90    7.90
  -2   6   4   14.50   11.40
   6  -4   4   11.40   20.20
  -4  -2   4   18.60   17.40
  -2   6   4   -1.20    7.00
   0   0  -5   64.39   15.40
   0   0   5   50.69   14.50
   1  -1  -5  841.92   76.39
  -1   0  -5  773.12   76.39
   0   1  -5  879.01   77.99
  -1   1   5  650.33   74.79
   0  -1   5  771.72   78.39
   1   0   5  739.43   76.59
   0  -1   5  700.83   75.09
  -1   1  -5  910.61   83.09
   0  -1  -5  951.90   84.29
   1   0  -5  842.92   81.89
  -1   0   5  811.12   81.19
   0   1   5  736.23   81.79
   1  -1   5  807.92   83.59
   1  -1   5  781.52   82.19
  -1  -1  -5   22.90   12.50
   2  -1  -5    5.60    8.60
  -1   2  -5   -3.80    9.50
   1  -2   5    0.40   11.80
   1  -2   5   -4.40    9.90
   1   1   5    0.00   10.30
  -2   1   5    2.70    8.00
   3  -2  -5  604.74   58.39
   3  -2  -5  615.74   63.19
  -2  -1  -5  550.54   61.79
   1  -3   5  420.66   59.09
   2   1   5  670.23   64.29
   1  -3   5  597.64   69.69
   2  -2  -5  827.42   80.29
   0   2  -5  679.43   81.19
   2  -2  -5  765.12   82.19
  -2   0  -5  830.52   81.29
   0  -2   5  943.71   90.09
   0  -2   5  899.41   81.39
   2   0   5  868.11   84.09
   1  -2  -5   11.40   11.00
   1   1  -5   -1.60    9.40
  -2   1  -5    6.10    9.50
  -1   2   5   17.10   10.60
   2  -1   5  -11.20    9.50
  -1  -1   5   -3.90   12.80
  -1  -1   5   10.60    9.60
   2  -1   5    4.60   12.90
   0  -2  -5  281.07   39.30
   2   0  -5  371.06   38.10
  -2   2  -5  344.97   38.60
   2  -2   5  365.26   42.60
  -2   0   5  263.87   35.40
   2  -2   5  257.07   38.50
   0   2   5  312.67   38.10
   3  -1  -5  604.44   59.19
  -2   3  -5  462.75   59.89
   1   2   5  666.23   62.39
   2  -3   5  621.94   68.19
   4  -2  -5   34.10   14.70
  -2   4  -5   17.70   12.00
   4  -2  -5   47.50   16.40
  -2  -2  -5   15.60   13.20
   2  -4   5   24.10   17.90
   2  -4   5    6.80   11.20
   2   2   5   41.80   17.40
  -4   2   5   19.40   10.80
   4  -3  -5  504.15   54.39
  -1   4  -5  406.66   52.29
   4  -3  -5  514.85   56.49
  -3  -1  -5  462.55   54.19
   1  -4   5  554.24   67.09
  -4   3   5  386.36   49.20
   3   1   5  493.95   56.09
  -3   0  -5   10.70   10.60
   3  -3  -5   14.40    9.60
   0   3  -5   11.20   11.80
   3  -3  -5   -2.80   10.10
   0  -3   5   16.30   18.00
   3   0   5   21.60   15.40
  -3   3   5    8.10   10.20
   0  -3   5    4.70   11.10
   2  -3  -5  561.14   58.99
   2  -3  -5  593.64   62.29
   1   2  -5  431.56   57.29
  -3   1  -5  584.34   57.59
  -1  -2   5  513.75   69.19
  -1  -2   5  614.44   57.19
   3  -1   5  662.03   67.19
   3  -1   5  407.56   58.79
   1  -3  -5  507.55   57.99
   1  -3  -5  331.77   50.59
   2   1  -5  448.36   51.49
  -3   2  -5  570.34   52.59
  -1   3   5  511.05   52.39
  -2  -1   5  571.64   50.79
   3  -2   5  612.94   59.89
  -2  -1   5  419.66   60.39
   3  -2   5  328.87   51.59
   3   0  -5   -2.90    9.70
  -3   3  -5   14.40   11.00
   0  -3  -5    7.00   15.20
   3  -3   5   -4.10   13.20
   0   3   5   -8.90    9.50
   3  -3   5  -17.00    9.70
  -3   0   5    1.70    8.70
   0   3   5   -0.20   10.80
   4  -1  -5  383.16   52.29
  -3   4  -5  307.97   39.60
   1   3   5  348.47   41.00
   3  -4   5  337.87   40.70
  -4   1   5  216.18   36.20
   1   3   5  511.65   43.70
   0   4  -5  234.28   32.20
   4  -4  -5  217.18   34.60
  -4   0  -5  280.57   33.20
   0  -4   5  227.98   46.60
  -4   4   5  178.78   28.30
   4   0   5  209.68   34.70
   3  -4  -5  460.75   48.60
   1   3  -5  501.65   50.39
   3  -4  -5  416.26   52.49
  -4   1  -5  541.15   48.80
  -1  -3   5  472.65   65.59
   4  -1   5  321.57   48.20
  -3   4   5  279.27   44.80
   2  -4  -5   32.80   16.50
  -4   2  -5   55.59   14.50
   2  -4  -5   16.40   12.80
   2   2  -5   48.20   15.00
   4  -2   5   28.60   17.80
  -2   4   5   36.50   13.70
  -2  -2   5   18.30   21.10
   4  -2   5   43.10   16.20
  -4   3  -5  379.06   45.00
   1  -4  -5  415.86   55.69
   3   1  -5  418.36   46.20
   4  -3   5  423.86   48.60
  -1   4   5  347.97   45.50
   4  -3   5  511.55   57.59
  -1   4   5  409.96   46.30
  -3  -1   5  361.56   55.69
  -4   4  -5  327.37   38.50
   0  -4  -5  353.36   52.59
  -4   4  -5  270.47   39.30
   0   4   5  337.37   41.30
   0   4   5  544.05   45.00
   0   0  -6  252.17   31.80
   0   0   6  212.08   30.10
  -1   0  -6  668.43   62.29
   0   1  -6  563.74   60.29
   1  -1  -6  622.84   60.79
   1   0   6  505.95   59.59
   0  -1   6  533.35   59.09
  -1   1   6  507.55   59.39
  -1   1  -6   17.80   12.20
   1   0  -6   -2.20    9.80
   0  -1  -6   -2.70    9.90
  -1   0   6   -5.90    8.50
   0   1   6    1.70   10.40
   1  -1   6    1.60   10.10
   2  -1  -6  283.27   34.30
  -1  -1  -6  329.17   37.90
  -1   2  -6  255.77   35.40
   1   1   6  263.77   35.70
   1  -2   6  287.67   36.70
  -2   1   6  254.07   34.50
   0   2  -6   49.60   15.10
  -2   0  -6   52.29   15.60
   2  -2  -6   42.20   14.50
   2   0   6   26.10   14.90
  -2   2   6   32.00   13.00
   0  -2   6   56.69   16.20
   1   1  -6  298.37   37.30
  -2   1  -6  309.27   37.60
   1  -2  -6  339.17   38.90
  -1   2   6  269.27   37.10
  -1  -1   6  272.37   35.10
   2  -1   6  314.07   39.20
   2   0  -6  419.96   46.40
   0  -2  -6  418.66   49.30
  -2   2  -6  418.06   47.80
  -2   0   6  418.96   47.00
   0   2   6  392.86   47.30
   2  -2   6  463.05   50.59
   0   0   0    0.00    0.00
_computing_structure_solution     'SHELXT 2014/5 (Sheldrick, 2014)'
;
_shelx_hkl_checksum     8533
_shelx_res_file
;
    SMB_Rb2ReF6_j_0m_a.res created by SHELXL-2014/7
TITL SMB_Rb2ReF6_j_0m_a.res in P-3m1
REM Old TITL SMB_Rb2ReF6_j_0m in P-3m1
REM SHELXT solution in P-3m1
REM R1 0.126,  Rweak 0.002,  Alpha 0.019,  Orientation as input
REM Formula found by SHELXT:  F13 Re2
CELL  0.71073   5.9926   5.9926   4.7177   90.000   90.000  120.000
ZERR    1.000   0.0013   0.0013   0.0010    0.000    0.000    0.000
LATT  1
SYMM -Y, X-Y, Z
SYMM -X+Y, -X, Z
SYMM Y, X, -Z
SYMM X-Y, -Y, -Z
SYMM -X, -X+Y, -Z
SFAC F RB RE
UNIT 6 2 1
TEMP -173.060
SIZE 0.042 0.074 0.08
L.S. 200
BOND $H
LIST 4
OMIT -4 50
ACTA
FMAP 2
PLAN 20
WGHT    0.017500    3.554800
FVAR       0.66007
RE1   3    0.000000    0.000000    0.000000    10.08333    0.01326    0.01326 =
         0.02053    0.00000    0.00000    0.00663
F1    1    0.315142    0.157571    0.223074    10.50000    0.01532    0.01707 =
         0.01218    0.00069    0.00137    0.00766
RB1   2    0.333333    0.666667    0.297134    10.16667    0.01310    0.01310 =
         0.01517    0.00000    0.00000    0.00655
HKLF 4
REM  SMB_Rb2ReF6_j_0m_a.res in P-3m1
REM R1 =  0.0273 for     111 Fo > 4sig(Fo)  and  0.0288 for all     115 data
REM     12 parameters refined using      0 restraints
END
WGHT      0.0177      3.5507
REM Highest difference peak  1.907,  deepest hole -1.363,  1-sigma level  0.349
Q1    1   0.3333  0.6667  0.1394  10.16667  0.05    1.91
Q2    1   0.0000  0.0000  0.1749  10.16667  0.05    1.38
Q3    1   0.3819  0.7638  0.3485  10.50000  0.05    1.23
Q4    1   0.0000 -0.1651  0.0000  10.50000  0.05    1.04
Q5    1   0.3142  0.3079  0.2400  11.00000  0.05    0.69
Q6    1   0.2077  0.1841  0.1780  11.00000  0.05    0.65
Q7    1   0.3597  0.0000  0.0000  10.50000  0.05    0.54
Q8    1   0.5378  0.3387  0.3435  11.00000  0.05    0.52
Q9    1   0.5000  0.0000  0.0000  10.25000  0.05    0.50
Q10   1   0.5000  1.0000  0.5000  10.25000  0.05    0.45
Q11   1   0.1637 -0.1637  0.2372  10.50000  0.05    0.40
Q12   1   0.3570  0.1785  0.0705  10.50000  0.05    0.40
Q13   1   0.5093  0.0185  0.2250  10.50000  0.05    0.33
Q14   1   0.3384  0.8474  0.0803  11.00000  0.05    0.16
Q15   1   0.1522  0.0761  0.3759  10.50000  0.05    0.15
Q16   1   0.6667  0.3333  0.1298  10.16667  0.05    0.15
;
_shelx_res_checksum     7687
data_SMB_Cs2ReF6_1a
_database_code_depnum_ccdc_archive 'CCDC 1834616'
_chemical_name_systematic
;
Dicaesium hexafluoridorhenate(IV)
;
_chemical_name_common     Cs2ReF6
_chemical_formula_moiety     'F6 Re, 2(Cs)'
_chemical_formula_sum     'Cs2 F6 Re'
_chemical_formula_iupac     'Cs2 [Re F6]'
_chemical_formula_weight     566.02
_chemical_melting_point     ?
_space_group_crystal_system     trigonal
_space_group_name_H-M_alt     'P -3 m 1'
_space_group_name_Hall     '-P 3 2"'
loop_
    _space_group_symop_operation_xyz
    'x, y, z'
    '-y, x-y, z'
    '-x+y, -x, z'
    'y, x, -z'
    'x-y, -y, -z'
    '-x, -x+y, -z'
    '-x, -y, -z'
    'y, -x+y, -z'
    'x-y, x, -z'
    '-y, -x, z'
    '-x+y, y, z'
    'x, x-y, z'
_cell_length_a     6.2680(10)
_cell_length_b     6.2680(10)
_cell_length_c     4.9310(10)
_cell_angle_alpha     90
_cell_angle_beta     90
_cell_angle_gamma     120
_cell_volume     167.77(6)
_cell_formula_units_Z     1
_cell_measurement_reflns_used     135
_cell_measurement_theta_min     3.7551
_cell_measurement_theta_max     32.6305
_cell_measurement_temperature     100.(2)
_exptl_crystal_description     'hexagonal plate'
_exptl_crystal_colour     'clear colourless'
_exptl_crystal_size_max     0.251
_exptl_crystal_size_mid     0.118
_exptl_crystal_size_min     0.108
_exptl_crystal_density_diffrn     5.602
_exptl_crystal_density_meas     ?
_exptl_crystal_density_method     'not measured'
_exptl_crystal_F_000     239
_exptl_absorpt_coefficient_mu     28.830
_exptl_absorpt_correction_type     multi-scan
_exptl_absorpt_process_details
;
(<i>SADABS</i>; Bruker, 2015)
;
_exptl_absorpt_correction_T_min     0.05
_exptl_absorpt_correction_T_max     0.15
_exptl_special_details
;
;
_diffrn_ambient_temperature     100.(2)
_diffrn_radiation_type     'Mo K\a'
_diffrn_radiation_wavelength     0.71073
_diffrn_radiation_monochromator     'curved graphite'
_diffrn_measurement_device_type     'Bruker D8 QUEST'
_diffrn_measurement_method     '\f and \w scans'
_diffrn_detector_area_resol_mean     8.3333
_diffrn_reflns_number     2683
_diffrn_reflns_av_R_equivalents     0.0401
_diffrn_reflns_theta_min     3.75
_diffrn_reflns_theta_max     30.44
_diffrn_reflns_theta_full     30.44
_diffrn_measured_fraction_theta_max     1.000
_diffrn_measured_fraction_theta_full     1.000
_diffrn_reflns_limit_h_min     -8
_diffrn_reflns_limit_h_max     8
_diffrn_reflns_limit_k_min     -8
_diffrn_reflns_limit_k_max     8
_diffrn_reflns_limit_l_min     -7
_diffrn_reflns_limit_l_max     7
_refine_special_details
;
;
_reflns_number_total     218
_reflns_number_gt     218
_reflns_threshold_expression     'I > 2\s(I)'
_refine_ls_structure_factor_coef     Fsqd
_refine_ls_matrix_type     full
_refine_ls_R_factor_all     0.0132
_refine_ls_R_factor_gt     0.0132
_refine_ls_wR_factor_gt     0.0358
_refine_ls_wR_factor_ref     0.0358
_refine_ls_goodness_of_fit_ref     1.249
_refine_ls_restrained_S_all     1.249
_refine_ls_number_reflns     218
_refine_ls_number_parameters     13
_refine_ls_number_restraints     0
_refine_ls_number_constraints     ?
_refine_ls_hydrogen_treatment     undef
_refine_ls_weighting_scheme     calc
_refine_ls_weighting_details
              'w=1/[\s^2^(Fo^2^)+(0.0181P)^2^+0.1419P] where P=(Fo^2^+2Fc^2^)/3'
_atom_sites_solution_hydrogens     ?
_atom_sites_solution_primary     direct
_atom_sites_solution_secondary     difmap
_refine_ls_shift/su_max     0.000
_refine_ls_shift/su_mean     0.000
_refine_diff_density_max     0.684
_refine_diff_density_min     -2.923
_refine_ls_extinction_method
;
SHELXL2014 (Sheldrick, 2015)
;
_refine_ls_extinction_coef     0.029(2)
loop_
    _atom_type_symbol
    _atom_type_description
    _atom_type_scat_dispersion_real
    _atom_type_scat_dispersion_imag
    _atom_type_scat_source
    F F 0.0171 0.0103 'International Tables Vol C Tables 4.2.6.8 and 6.1.1.4'
    Cs Cs -0.3680 2.1192 'International Tables Vol C Tables 4.2.6.8 and 6.1.1.4'
    Re Re -1.0185 7.2310 'International Tables Vol C Tables 4.2.6.8 and 6.1.1.4'
_computing_data_collection
;
APEX3 (Bruker, 2015)
;
_computing_cell_refinement
;
SAINT (Bruker, 2015)
;
_computing_data_reduction
;
SAINT (Bruker, 2015)
;
_computing_structure_solution
;
SHELXS (Sheldrick, 2008)
;
_computing_structure_refinement
;
SHELXL2014 (Sheldrick, 2015)
;
_computing_molecular_graphics
;
DIAMOND (Brandenburg, 2007)
;
_computing_publication_material
;
publCIF (Westrip, 2010)
;
loop_
    _atom_site_type_symbol
    _atom_site_label
    _atom_site_fract_x
    _atom_site_fract_y
    _atom_site_fract_z
    _atom_site_U_iso_or_equiv
    _atom_site_adp_type
    _atom_site_calc_flag
    _atom_site_occupancy
    _atom_site_disorder_assembly
    _atom_site_disorder_group
    Re Re1 0 0 0 0.00427(15) Uani d 1 . .
    F F1 0.3027(3) 0.15135(17) 0.2165(4) 0.0092(4) Uani d 1 . .
    Cs Cs1 0.3333 0.6667 0.30027(9) 0.00615(14) Uani d 1 . .
loop_
    _atom_site_aniso_label
    _atom_site_aniso_U_11
    _atom_site_aniso_U_22
    _atom_site_aniso_U_33
    _atom_site_aniso_U_12
    _atom_site_aniso_U_13
    _atom_site_aniso_U_23
    Re1 0.00483(16) 0.00483(16) 0.0032(2) 0.00241(8) 0 0
    F1 0.0088(8) 0.0107(6) 0.0075(9) 0.0044(4) -0.0023(6) -0.0012(3)
    Cs1 0.00661(16) 0.00661(16) 0.0052(2) 0.00331(8) 0 0
_geom_special_details
;
All esds (except the esd in the dihedral angle between two l.s. planes)
are estimated using the full covariance matrix.  The cell esds are taken
into account individually in the estimation of esds in distances, angles
and torsion angles; correlations between esds in cell parameters are only
used when they are defined by crystal symmetry.  An approximate (isotropic)
treatment of cell esds is used for estimating esds involving l.s. planes.
;
loop_
    _geom_bond_atom_site_label_1
    _geom_bond_atom_site_label_2
    _geom_bond_site_symmetry_2
    _geom_bond_distance
    _geom_bond_publ_flag
    Re1 F1 7 1.9594(18) ?
    Re1 F1 8 1.9594(18) ?
    Re1 F1 2 1.9594(18) ?
    Re1 F1 9 1.9594(18) ?
    Re1 F1 3 1.9594(18) ?
    Re1 F1 . 1.9594(18) ?
    Re1 Cs1 7 3.9100(6) ?
    Re1 Cs1 7_665 3.9100(6) ?
    Re1 Cs1 1_445 3.9100(6) ?
    Re1 Cs1 . 3.9100(6) ?
    Re1 Cs1 1_545 3.9100(6) ?
    Re1 Cs1 7_565 3.9100(6) ?
    F1 Cs1 7_666 3.0955(19) ?
    F1 Cs1 . 3.1655(6) ?
    F1 Cs1 1_545 3.1655(6) ?
    F1 Cs1 7_665 3.224(2) ?
    Cs1 F1 8_566 3.0955(19) ?
    Cs1 F1 7_666 3.0955(19) ?
    Cs1 F1 9_556 3.0955(19) ?
    Cs1 F1 3_565 3.1655(6) ?
    Cs1 F1 1_565 3.1655(6) ?
    Cs1 F1 2 3.1655(6) ?
    Cs1 F1 2_665 3.1655(6) ?
    Cs1 F1 3_665 3.1655(6) ?
    Cs1 F1 8_565 3.224(2) ?
    Cs1 F1 9 3.224(2) ?
    Cs1 F1 7_665 3.224(2) ?
loop_
    _geom_angle_atom_site_label_1
    _geom_angle_atom_site_label_2
    _geom_angle_atom_site_label_3
    _geom_angle_site_symmetry_1
    _geom_angle_site_symmetry_3
    _geom_angle
    _geom_angle_publ_flag
    F1 Re1 F1 7 8 93.14(7) ?
    F1 Re1 F1 7 2 86.86(7) ?
    F1 Re1 F1 8 2 180.00(4) ?
    F1 Re1 F1 7 9 93.14(7) ?
    F1 Re1 F1 8 9 93.14(7) ?
    F1 Re1 F1 2 9 86.86(7) ?
    F1 Re1 F1 7 3 86.86(7) ?
    F1 Re1 F1 8 3 86.86(7) ?
    F1 Re1 F1 2 3 93.14(7) ?
    F1 Re1 F1 9 3 180.00(8) ?
    F1 Re1 F1 7 . 180.0 ?
    F1 Re1 F1 8 . 86.86(7) ?
    F1 Re1 F1 2 . 93.14(7) ?
    F1 Re1 F1 9 . 86.86(7) ?
    F1 Re1 F1 3 . 93.14(7) ?
    F1 Re1 Cs1 7 7 53.533(6) ?
    F1 Re1 Cs1 8 7 53.533(6) ?
    F1 Re1 Cs1 2 7 126.467(6) ?
    F1 Re1 Cs1 9 7 124.74(6) ?
    F1 Re1 Cs1 3 7 55.26(6) ?
    F1 Re1 Cs1 . 7 126.467(6) ?
    F1 Re1 Cs1 7 7_665 124.74(6) ?
    F1 Re1 Cs1 8 7_665 53.533(6) ?
    F1 Re1 Cs1 2 7_665 126.467(6) ?
    F1 Re1 Cs1 9 7_665 53.532(6) ?
    F1 Re1 Cs1 3 7_665 126.468(6) ?
    F1 Re1 Cs1 . 7_665 55.26(6) ?
    Cs1 Re1 Cs1 7 7_665 106.554(9) ?
    F1 Re1 Cs1 7 1_445 55.26(6) ?
    F1 Re1 Cs1 8 1_445 126.467(6) ?
    F1 Re1 Cs1 2 1_445 53.533(6) ?
    F1 Re1 Cs1 9 1_445 126.468(6) ?
    F1 Re1 Cs1 3 1_445 53.532(6) ?
    F1 Re1 Cs1 . 1_445 124.74(6) ?
    Cs1 Re1 Cs1 7 1_445 73.446(9) ?
    Cs1 Re1 Cs1 7_665 1_445 180.0 ?
    F1 Re1 Cs1 7 . 126.467(6) ?
    F1 Re1 Cs1 8 . 126.467(6) ?
    F1 Re1 Cs1 2 . 53.533(6) ?
    F1 Re1 Cs1 9 . 55.26(6) ?
    F1 Re1 Cs1 3 . 124.74(6) ?
    F1 Re1 Cs1 . . 53.533(6) ?
    Cs1 Re1 Cs1 7 . 180.0 ?
    Cs1 Re1 Cs1 7_665 . 73.447(8) ?
    Cs1 Re1 Cs1 1_445 . 106.553(8) ?
    F1 Re1 Cs1 7 1_545 126.467(6) ?
    F1 Re1 Cs1 8 1_545 55.26(6) ?
    F1 Re1 Cs1 2 1_545 124.74(6) ?
    F1 Re1 Cs1 9 1_545 126.467(6) ?
    F1 Re1 Cs1 3 1_545 53.533(6) ?
    F1 Re1 Cs1 . 1_545 53.533(6) ?
    Cs1 Re1 Cs1 7 1_545 73.447(8) ?
    Cs1 Re1 Cs1 7_665 1_545 73.447(9) ?
    Cs1 Re1 Cs1 1_445 1_545 106.553(9) ?
    Cs1 Re1 Cs1 . 1_545 106.553(9) ?
    F1 Re1 Cs1 7 7_565 53.533(6) ?
    F1 Re1 Cs1 8 7_565 124.74(6) ?
    F1 Re1 Cs1 2 7_565 55.26(6) ?
    F1 Re1 Cs1 9 7_565 53.533(6) ?
    F1 Re1 Cs1 3 7_565 126.467(6) ?
    F1 Re1 Cs1 . 7_565 126.467(6) ?
    Cs1 Re1 Cs1 7 7_565 106.553(8) ?
    Cs1 Re1 Cs1 7_665 7_565 106.553(9) ?
    Cs1 Re1 Cs1 1_445 7_565 73.447(9) ?
    Cs1 Re1 Cs1 . 7_565 73.447(9) ?
    Cs1 Re1 Cs1 1_545 7_565 180.0 ?
    Re1 F1 Cs1 . 7_666 162.67(9) ?
    Re1 F1 Cs1 . . 96.61(3) ?
    Cs1 F1 Cs1 7_666 . 82.30(3) ?
    Re1 F1 Cs1 . 1_545 96.61(3) ?
    Cs1 F1 Cs1 7_666 1_545 82.30(3) ?
    Cs1 F1 Cs1 . 1_545 163.82(6) ?
    Re1 F1 Cs1 . 7_665 94.78(7) ?
    Cs1 F1 Cs1 7_666 7_665 102.55(5) ?
    Cs1 F1 Cs1 . 7_665 94.07(3) ?
    Cs1 F1 Cs1 1_545 7_665 94.07(3) ?
    F1 Cs1 F1 8_566 7_666 67.11(6) ?
    F1 Cs1 F1 8_566 9_556 67.11(6) ?
    F1 Cs1 F1 7_666 9_556 67.11(6) ?
    F1 Cs1 F1 8_566 3_565 62.38(6) ?
    F1 Cs1 F1 7_666 3_565 129.122(17) ?
    F1 Cs1 F1 9_556 3_565 97.70(3) ?
    F1 Cs1 F1 8_566 1_565 62.38(6) ?
    F1 Cs1 F1 7_666 1_565 97.70(3) ?
    F1 Cs1 F1 9_556 1_565 129.122(17) ?
    F1 Cs1 F1 3_565 1_565 53.43(7) ?
    F1 Cs1 F1 8_566 2 97.70(3) ?
    F1 Cs1 F1 7_666 2 129.122(17) ?
    F1 Cs1 F1 9_556 2 62.38(6) ?
    F1 Cs1 F1 3_565 2 65.44(7) ?
    F1 Cs1 F1 1_565 2 118.323(15) ?
    F1 Cs1 F1 8_566 2_665 97.70(3) ?
    F1 Cs1 F1 7_666 2_665 62.38(6) ?
    F1 Cs1 F1 9_556 2_665 129.122(17) ?
    F1 Cs1 F1 3_565 2_665 118.323(14) ?
    F1 Cs1 F1 1_565 2_665 65.44(7) ?
    F1 Cs1 F1 2 2_665 163.82(6) ?
    F1 Cs1 F1 8_566 . 129.123(17) ?
    F1 Cs1 F1 7_666 . 97.70(3) ?
    F1 Cs1 F1 9_556 . 62.38(6) ?
    F1 Cs1 F1 3_565 . 118.323(15) ?
    F1 Cs1 F1 1_565 . 163.82(6) ?
    F1 Cs1 F1 2 . 53.43(7) ?
    F1 Cs1 F1 2_665 . 118.323(15) ?
    F1 Cs1 F1 8_566 3_665 129.122(17) ?
    F1 Cs1 F1 7_666 3_665 62.38(6) ?
    F1 Cs1 F1 9_556 3_665 97.70(3) ?
    F1 Cs1 F1 3_565 3_665 163.82(6) ?
    F1 Cs1 F1 1_565 3_665 118.323(15) ?
    F1 Cs1 F1 2 3_665 118.323(15) ?
    F1 Cs1 F1 2_665 3_665 53.43(7) ?
    F1 Cs1 F1 . 3_665 65.44(7) ?
    F1 Cs1 F1 8_566 8_565 102.55(5) ?
    F1 Cs1 F1 7_666 8_565 143.51(2) ?
    F1 Cs1 F1 9_556 8_565 143.51(2) ?
    F1 Cs1 F1 3_565 8_565 49.86(5) ?
    F1 Cs1 F1 1_565 8_565 49.86(5) ?
    F1 Cs1 F1 2 8_565 85.93(3) ?
    F1 Cs1 F1 2_665 8_565 85.93(3) ?
    F1 Cs1 F1 . 8_565 113.96(2) ?
    F1 Cs1 F1 3_665 8_565 113.96(2) ?
    F1 Cs1 F1 8_566 9 143.51(2) ?
    F1 Cs1 F1 7_666 9 143.51(2) ?
    F1 Cs1 F1 9_556 9 102.55(5) ?
    F1 Cs1 F1 3_565 9 85.93(3) ?
    F1 Cs1 F1 1_565 9 113.96(2) ?
    F1 Cs1 F1 2 9 49.86(5) ?
    F1 Cs1 F1 2_665 9 113.96(2) ?
    F1 Cs1 F1 . 9 49.86(5) ?
    F1 Cs1 F1 3_665 9 85.93(3) ?
    F1 Cs1 F1 8_565 9 64.10(5) ?
    F1 Cs1 F1 8_566 7_665 143.51(2) ?
    F1 Cs1 F1 7_666 7_665 102.55(5) ?
    F1 Cs1 F1 9_556 7_665 143.51(2) ?
    F1 Cs1 F1 3_565 7_665 113.96(2) ?
    F1 Cs1 F1 1_565 7_665 85.93(3) ?
    F1 Cs1 F1 2 7_665 113.96(2) ?
    F1 Cs1 F1 2_665 7_665 49.86(5) ?
    F1 Cs1 F1 . 7_665 85.93(3) ?
    F1 Cs1 F1 3_665 7_665 49.86(5) ?
    F1 Cs1 F1 8_565 7_665 64.10(5) ?
    F1 Cs1 F1 9 7_665 64.10(5) ?
_shelx_hkl_file
;
  -1   1   0  417.26   24.50
  -1   1   0  497.15   22.80
   0  -1   0  486.25   22.90
   1   0   0  518.85   22.90
  -1   1   0  516.05   23.00
   0   1   0  484.75   23.00
   0   1   0  493.95   22.90
   1  -1   0  482.15   22.90
  -1   0   0  522.25   25.20
  -1   0   0  508.55   22.80
  -2   1   0 7519.95  306.97
  -2   1   0 5758.92  305.97
   1   1   0 6759.22  307.57
  -2   1   0 5853.71  307.97
   1   1   0 7137.49  306.67
  -1  -1   0 5851.41  310.07
  -1   2   0 6230.58  307.27
  -1   2   0 7264.07  307.17
  -1   2   0 7265.67  306.27
   2  -1   0 6562.14  307.37
  -2   2   0   15.70    0.90
  -2   2   0   14.30    3.00
  -2   2   0   16.20    1.30
   2   0   0   16.40    1.20
   2   0   0   17.00    1.10
  -2   0   0   18.10    1.00
   0   2   0   14.00    1.30
   0   2   0   14.30    1.10
   2  -2   0   19.40    1.20
   0   2   0    8.20    4.20
  -3   1   0  124.09    6.30
  -3   1   0  133.19    6.20
   1   2   0  120.09    6.30
   2  -3   0  130.29    6.40
  -3   1   0  128.69   10.30
   1   2   0  126.79    6.50
  -2   3   0  123.69    6.50
  -2   3   0  122.89    6.10
   3  -1   0  120.89    6.50
  -1  -2   0  116.09   12.40
  -1  -2   0  124.39    6.10
   2   1   0  118.39    5.90
  -3   2   0  119.09    5.70
  -3   2   0  129.09   10.00
  -3   2   0  124.09    6.20
   1  -3   0  119.89    6.00
   2   1   0  117.09    6.20
   3  -2   0  118.39    6.10
  -1   3   0  117.59    5.90
  -1   3   0   87.39   11.90
  -1   3   0  113.49    7.60
  -2  -1   0  107.29   10.30
   3   0   0 5368.76  244.18
  -3   3   0 5624.14  242.98
  -3   3   0 5014.70  249.58
  -3   3   0 5221.78  243.48
   0  -3   0 5266.17  243.58
   0   3   0 4932.41  243.28
  -3   0   0 5554.24  243.68
   0   3   0 5285.47  243.08
   3  -3   0 5165.18  244.38
  -3   0   0 5133.29  249.58
   1   3   0  222.98   11.90
  -4   1   0  232.08   17.50
   3  -4   0  241.38   11.50
   3  -4   0  229.68   11.70
   1   3   0  228.58   11.50
  -4   1   0  257.57   11.50
  -4   1   0  227.68   11.30
  -3   4   0  237.38   11.10
  -1  -3   0  214.88   20.80
  -1  -3   0  221.28   11.20
   4  -1   0  229.58   11.80
   2  -4   0 7753.22  340.87
   2   2   0 7841.82  340.47
   2  -4   0 7588.24  340.47
  -4   2   0 6885.21  345.67
  -4   2   0 7495.95  341.37
   2   2   0 7534.65  341.47
  -2  -2   0 6819.92  349.17
  -2   4   0 6185.88  350.66
   4  -2   0 7533.25  341.47
  -2   4   0 7820.42  340.57
  -4   3   0  224.18   10.30
   1  -4   0  222.88   10.90
   3   1   0  228.98   11.30
   3   1   0  231.38   10.80
  -4   3   0  184.78   15.60
  -4   3   0  229.08   11.10
  -1   4   0  180.58   13.30
   4  -3   0  220.98   11.00
  -1   4   0  217.98   10.80
   0  -4   0   24.60    9.20
   4   0   0   30.90    1.90
   4   0   0   32.70    2.20
   4   0   0   27.80    2.40
  -4   4   0   31.50    1.80
   0  -4   0   29.90    2.10
  -4   4   0   37.00    7.30
   4  -4   0   31.70    2.20
   0   4   0   29.60    3.10
  -4   0   0   36.80    6.70
   4  -4   0   34.60    2.50
   0   4   0   32.60    2.20
  -5   1   0 4055.19  181.08
   4  -5   0 4049.59  180.98
  -5   1   0 3972.70  192.38
   4  -5   0 3853.61  181.38
   1   4   0 3758.02  181.88
   1   4   0 3967.40  181.08
  -4   5   0 4098.29  180.58
   5  -1   0 3866.11  181.48
  -1  -4   0 3650.33  197.88
  -4   5   0 3761.92  195.48
   5  -1   0 3920.61  180.78
   3  -5   0  329.47   16.30
   2   3   0  332.97   16.10
   3  -5   0  325.27   15.90
   2   3   0  324.77   16.50
  -5   2   0  309.77   23.20
   5  -2   0  328.37   16.40
  -3   5   0  299.97   27.20
   5  -2   0  328.87   16.00
  -2  -3   0  339.77   27.60
  -3   5   0  327.87   15.70
  -5   3   0  317.67   23.30
   2  -5   0  320.37   16.00
   3   2   0  327.07   16.40
   3   2   0  324.07   15.80
   2  -5   0  309.67   16.20
   5  -3   0  332.27   16.00
   5  -3   0  326.47   16.10
  -2   5   0  322.57   15.70
   1  -5   0 3941.11  181.88
   4   1   0 3953.80  181.88
   4   1   0 3923.21  182.48
  -5   4   0 3908.01  192.88
  -4  -1   0 4057.79  193.48
   5  -4   0 3922.21  182.28
   5  -4   0 3920.11  181.98
  -1   5   0 3928.71  181.88
  -1   5   0 3798.92  185.88
  -5   5   0   56.59   10.40
   5   0   0   46.80    3.80
   5   0   0   54.19    3.40
   0  -5   0   40.70   11.10
   5  -5   0   52.89    3.40
   0   5   0   50.49    3.50
   0   5   0   55.49    5.70
   5  -5   0   50.59    3.70
  -5   0   0   60.39    9.60
   5  -6   0   73.19    5.10
   1   5   0   73.99    6.20
  -6   1   0   87.29   12.50
   1   5   0   71.39    4.70
  -1  -5   0   75.19   14.20
  -5   6   0   69.19   13.10
   6  -1   0   80.29    5.30
   2   4   0   44.10    3.30
  -6   2   0   52.99    9.30
   2   4   0   57.89    4.20
   4  -6   0   41.60    3.40
  -2  -4   0   46.60   10.90
   6  -2   0   48.20    3.20
   6  -2   0   44.10    3.60
  -4   6   0   33.00   10.00
   3   3   0 3517.15  160.68
   3   3   0 3409.06  159.88
   3  -6   0 3465.15  160.18
  -3   6   0 2889.01  179.58
  -3   6   0 3521.25  159.58
   6  -3   0 3589.24  160.08
  -3  -3   0 3621.44  175.98
   6  -3   0 3483.95  160.38
   2  -6   0   45.30    3.30
   4   2   0   47.40    3.20
  -6   4   0   36.50    7.60
   4   2   0   45.30    3.70
   6  -4   0   46.40    3.40
  -2   6   0   30.00   12.30
   6  -4   0   46.00    3.40
  -2   6   0   42.00    3.00
  -4  -2   0   60.49   10.60
  -6   5   0   75.79   12.50
   1  -6   0   58.19   14.80
   5   1   0   75.29    5.30
   5   1   0   76.59    4.70
   6  -5   0   72.39    5.00
   6  -5   0   77.49    4.80
  -5  -1   0   88.09   12.60
  -1   6   0   73.39    4.70
   6   0   0 3497.25  161.38
   0  -6   0 3266.97  183.68
  -6   6   0 3468.95  179.88
   6  -6   0 3358.96  160.98
  -6   0   0 3772.62  177.38
   0   6   0 3361.66  160.48
  -7   1   0  144.59   18.10
   1   6   0  132.49    7.80
   6  -7   0  127.59    8.20
  -6   7   0  142.09   20.90
  -1  -6   0  123.39   19.90
   7  -1   0  134.69    8.50
  -7   2   0 2607.94  130.29
   5  -7   0 2382.76  114.19
   2   5   0 2377.36  113.69
   7  -2   0 2436.36  114.29
  -5   7   0 2256.47  136.39
  -2  -5   0 2551.44  136.29
   3   4   0   43.00    3.40
  -7   3   0   43.50    9.60
   4  -7   0   49.40    3.90
   3   4   0   42.50    4.10
   7  -3   0   47.10    3.80
  -4   7   0   45.90   15.30
  -3  -4   0   46.40   11.00
   7  -3   0   45.70    3.40
   4   3   0   46.60    4.20
   4   3   0   49.70    3.60
   3  -7   0   46.70    3.80
  -7   4   0   49.90   10.00
  -4  -3   0   46.60   10.80
  -3   7   0   48.30    3.30
   7  -4   0   52.19    3.90
   7  -4   0   50.99    3.90
  -3   7   0   35.60   15.30
   5   2   0 2529.05  115.59
  -7   5   0 2475.75  131.29
   2  -7   0 2479.35  114.69
   5   2   0 2490.25  114.49
  -5  -2   0 2521.55  131.69
  -2   7   0 2403.26  114.19
  -2   7   0 2102.69  139.89
   7  -5   0 2490.25  114.89
   7  -5   0 2478.85  114.69
  -7   6   0  138.49   19.60
   1  -7   0  134.09   21.90
   6   1   0  149.79    9.10
  -1   7   0  137.69    8.00
  -6  -1   0  149.19   18.40
   7  -6   0  134.79    8.50
   7   0   0  177.38   11.10
  -7   7   0  216.38   27.00
   0  -7   0  198.98   26.50
  -7   0   0  213.58   22.90
   0   7   0  171.18   10.20
   7  -7   0  177.38   10.80
   1   7   0 1769.12   88.89
  -8   1   0 2243.58  113.19
   7  -8   0 1807.02   89.79
  -1  -7   0 1852.41  114.89
   8  -1   0 1879.51   90.19
  -7   8   0 1854.21  116.69
  -8   2   0   55.39   12.30
   2   6   0   38.20    3.60
   6  -8   0   46.50    4.30
   8  -2   0   47.60    4.50
  -6   8   0   38.30   15.40
  -2  -6   0   64.19   15.30
   3   5   0   76.39    5.40
   5  -8   0   76.59    5.70
  -8   3   0   63.19   13.50
  -5   8   0   74.69   19.20
  -3  -5   0   80.49   15.50
   8  -3   0   86.49    6.00
   4   4   0 2438.96  117.89
   4   4   0 2554.04  119.39
  -8   4   0 2474.35  135.49
   4  -8   0 2588.04  118.59
  -4  -4   0 2529.05  139.29
   8  -4   0 2529.35  118.39
   3  -8   0   77.69    5.60
   5   3   0   85.09    6.50
   5   3   0   72.49    5.30
  -8   5   0   72.29   14.00
  -3   8   0   75.69   20.00
   8  -5   0   69.29    5.40
  -5  -3   0   98.29   16.10
   8  -5   0   82.09    5.60
  -3   8   0   74.69    4.90
  -8   6   0   44.10   13.00
   2  -8   0   48.40   16.20
   6   2   0   42.70    4.50
  -2   8   0   43.40    3.50
   8  -6   0   37.70    3.90
  -6  -2   0   55.19   12.40
   1  -8   0 1716.43  113.49
  -8   7   0 1946.71  114.19
   7   1   0 1937.31   90.09
  -1   8   0 1821.02   88.39
   8  -7   0 1836.62   89.29
  -7  -1   0 2006.90  109.49
   0   0  -1  917.11   43.40
   0   0  -1  984.50   44.00
   0   0   1  833.42   43.10
   0   1  -1  124.09    8.20
   1  -1  -1  132.19    6.40
  -1   0  -1  103.79    8.30
   1  -1  -1  128.49    6.10
  -1   0  -1  140.89    6.90
   0   1  -1  132.49    6.40
  -1   1   1  126.39    7.90
  -1   1   1  124.39    6.80
   0  -1   1  125.79    6.20
   1   0   1  119.19    6.30
   1   0   1  123.59    6.10
   0  -1  -1 7757.72  336.87
   1   0  -1 7486.65  337.17
   1   0  -1 6869.71  336.27
  -1   1  -1 8143.69  337.17
  -1   0   1 7516.95  337.27
   0   1   1 7571.04  335.27
   1  -1   1 7030.30  337.87
   0   1   1 6249.27  338.17
   1  -1   1 7003.80  335.97
  -1   0   1 6926.81  338.47
  -1  -1  -1  445.06   23.10
  -1  -1  -1  381.86   26.00
   2  -1  -1  445.96   21.30
   2  -1  -1  471.45   21.40
  -1   2  -1  461.85   21.20
  -1   2  -1  484.45   26.50
  -1   2  -1  465.95   21.50
  -2   1   1  419.26   22.50
  -2   1   1  438.66   23.60
   1   1   1  469.85   21.30
   1   1   1  470.75   21.30
  -2  -1  -1  160.08    7.70
  -1   3  -1  181.88   16.10
  -1   3  -1  124.09    9.60
  -1   3  -1  145.59    7.20
   3  -2  -1  143.39    7.40
  -1   3  -1  143.29    7.40
   3  -2  -1  141.49    7.30
  -3   2   1  134.99    8.00
   2   1   1  149.69    7.30
  -3   2   1  140.19   10.40
   2   1   1  141.69    7.50
   0   2  -1 9823.22  417.36
   2  -2  -1 9999.00  418.16
  -2   0  -1 7754.22  420.56
  -2   0  -1 9652.33  418.46
   2  -2  -1 9671.23  416.76
   0   2  -1 8172.58  419.16
   0   2  -1 8844.01  422.16
   0  -2   1 8564.24  423.06
   2   0   1 9542.85  417.06
  -2   2   1 8306.07  419.26
  -2   2   1 8854.01  416.96
   2   0   1 8970.00  418.86
  -2   1  -1  408.16   25.80
  -2   1  -1  502.55   23.00
   1   1  -1  496.25   22.80
   1   1  -1  471.45   23.10
   1   1  -1  534.95   22.80
   1  -2  -1  475.95   22.90
   2  -1   1  477.25   22.40
  -1   2   1  473.15   27.40
  -1   2   1  486.95   22.80
  -1  -1   1  500.95   25.60
   2  -1   1  469.45   23.00
   0  -2  -1  466.55   21.90
  -2   2  -1  467.45   21.80
   2   0  -1  470.95   21.60
   2   0  -1  436.36   21.70
   0   2   1  433.56   21.30
   2  -2   1  470.55   21.30
   0   2   1  442.76   21.60
  -2   0   1  436.86   24.00
   0   2   1  463.35   28.90
   2  -2   1  460.35   22.20
  -2   0   1  478.45   21.80
   3  -1  -1 5407.76  239.88
   3  -1  -1 5164.58  239.48
  -2   3  -1 5341.97  238.78
  -2   3  -1 5722.93  238.78
  -1  -2  -1 4574.44  247.18
  -1  -2  -1 4756.92  239.58
  -2   3  -1 4692.83  246.48
  -3   1   1 5063.49  242.28
   2  -3   1 5013.90  239.78
   1   2   1 5322.87  238.98
  -3   1   1 5448.35  239.18
   1   2   1 5412.66  239.48
   4  -2  -1  531.45   25.10
  -2   4  -1  524.15   25.30
   4  -2  -1  521.75   25.10
  -2   4  -1  538.55   24.80
  -2   4  -1  538.85   27.30
  -2  -2  -1  554.14   25.90
   2   2   1  524.35   25.20
   2   2   1  528.25   25.00
  -4   2   1  461.65   26.50
  -4   2   1  525.45   30.00
   5  -3  -1   42.60    3.00
  -2   5  -1   46.30    3.20
  -2   5  -1   42.20   11.00
   5  -3  -1   43.80    3.10
  -2   5  -1   51.79    5.20
  -3  -2  -1   30.80    7.90
  -2   5  -1   49.60    2.90
   3   2   1   44.00    2.90
   3   2   1   41.90    3.20
  -5   3   1   38.80    3.20
  -5   3   1   43.50    6.60
   4  -3  -1 5130.99  229.18
  -1   4  -1 4521.65  233.08
  -1   4  -1 5092.39  229.28
  -1   4  -1 4914.21  244.98
   4  -3  -1 5037.80  229.48
  -3  -1  -1 5016.20  228.88
  -1   4  -1 5189.08  229.08
  -4   3   1 4884.51  229.18
   3   1   1 4985.10  229.58
   3   1   1 5065.99  229.08
  -4   3   1 4667.33  235.08
   0   3  -1  711.43   32.50
   3  -3  -1  681.63   32.40
   0   3  -1  678.93   34.20
   0   3  -1  689.53   32.60
  -3   0  -1  732.93   32.60
   3  -3  -1  700.43   32.90
  -3   0  -1  564.44   39.00
  -3   3   1  699.93   38.60
   3   0   1  713.23   33.00
  -3   3   1  698.23   32.60
   0  -3   1  727.33   43.20
   3   0   1  697.93   32.40
  -3   1  -1  131.19   12.00
   1   2  -1  144.09    7.40
   2  -3  -1  143.19    7.00
  -3   1  -1  150.58    7.60
   1   2  -1  152.18    8.10
   1   2  -1  152.48    7.10
   2  -3  -1  145.19    7.60
  -2   3   1  139.69    7.40
  -2   3   1  142.19   12.10
   3  -1   1  149.39    7.00
   3  -1   1  146.89    7.80
  -1  -2   1  185.38   13.00
   1  -3  -1 5269.17  241.98
  -3   2  -1 4503.15  246.98
   2   1  -1 5354.96  242.68
  -3   2  -1 5623.54  241.68
   2   1  -1 5511.15  242.68
  -1   3   1 5319.67  242.38
  -1   3   1 4761.52  250.57
  -2  -1   1 5333.37  245.88
   3  -2   1 5341.97  241.88
  -3   3  -1  167.48    8.40
   0  -3  -1  151.68   16.00
   3   0  -1  152.78    8.30
   0  -3  -1  164.48    8.40
   3   0  -1  169.78    8.00
  -3   3  -1  125.09   12.80
   0   3   1  147.89    8.00
   0   3   1  154.08    8.10
   3  -3   1  175.28    8.70
  -3   0   1  157.68    8.30
   0   3   1  175.18   17.40
   3  -3   1  170.08    7.60
  -3   0   1  162.28   11.70
  -3   4  -1   42.00    8.30
  -1  -3  -1   57.69    4.00
   4  -1  -1   52.39    3.00
  -3   4  -1   48.30    3.40
   4  -1  -1   50.09    3.30
  -1  -3  -1   47.00    8.90
  -3   4  -1   52.59    2.80
   1   3   1   48.70    3.10
   1   3   1   50.99    3.20
  -4   1   1   55.19    3.70
  -4   1   1   52.79    6.30
   3  -4   1   53.79    3.80
  -3   5  -1 4753.62  221.88
   5  -2  -1 4519.65  203.08
   5  -2  -1 4505.05  203.38
  -3   5  -1 4500.75  202.68
  -3   5  -1 4495.05  203.58
  -5   2   1 3761.12  204.98
   3  -5   1 4445.26  204.18
   2   3   1 4416.06  203.08
  -5   2   1 4260.67  210.18
   2   3   1 4241.18  203.28
  -3   6  -1  314.27   31.00
   6  -3  -1  247.58   13.00
  -3  -3  -1  215.38   23.50
  -3   6  -1  261.07   12.60
   6  -3  -1  243.48   13.20
   3   3   1  238.98   13.30
  -6   3   1  272.57   20.50
   3   3   1  262.07   13.10
   3  -6   1  257.77   13.40
   3  -6   1  261.67   14.10
  -4  -3  -1   41.20   11.30
   7  -4  -1   58.19    4.20
   7  -4  -1   65.09    4.30
  -3   7  -1   55.29    3.70
  -3   7  -1   66.79   17.80
  -7   4   1   53.99    9.00
   4   3   1   60.49    4.20
   4   3   1   52.49    4.50
   3  -7   1   57.59    4.40
   6  -4  -1 4030.10  185.78
  -4  -2  -1 3439.16  200.58
  -2   6  -1 4201.88  189.18
   6  -4  -1 4059.59  185.58
  -2   6  -1 4052.29  185.18
  -2   6  -1 4071.89  210.28
   2  -6   1 4133.79  185.68
  -6   4   1 3831.12  195.18
   4   2   1 4032.70  186.18
   4   2   1 4087.69  185.38
   5  -4  -1  164.38    8.60
  -4  -1  -1  155.28   17.20
  -1   5  -1  158.08    8.60
   5  -4  -1  164.68    9.00
  -1   5  -1  168.38   12.90
  -1   5  -1  179.68   20.60
   1  -5   1  166.28    8.70
   4   1   1  165.48    8.60
   4   1   1  168.58    9.20
  -5   4   1  176.88   15.40
   0   4  -1   67.59    4.10
  -4   0  -1   67.19   10.00
   0   4  -1   67.79    5.90
  -4   0  -1   75.29    4.00
   4  -4  -1   66.79    3.90
   4  -4  -1   67.99    4.40
   4   0   1   72.79    4.60
  -4   4   1   69.89    9.00
  -4   4   1   67.69    3.90
   0  -4   1   69.29    3.90
   4   0   1   72.59    3.90
   0  -4   1   84.99   12.20
   1   3  -1 5190.78  237.58
   3  -4  -1 5203.48  237.28
   3  -4  -1 5098.49  238.78
  -4   1  -1 5318.37  237.58
   1   3  -1 4956.90  238.58
  -3   4   1 5094.89  237.38
  -1  -3   1 5119.59  247.18
   4  -1   1 5136.59  238.08
  -1  -3   1 5056.39  237.28
   4  -1   1 5227.48  237.58
  -4   2  -1  532.35   25.20
   2  -4  -1  504.15   25.20
   2   2  -1  516.05   25.00
   2   2  -1  518.85   25.60
  -2   4   1  525.65   24.90
   4  -2   1  539.95   25.50
  -2   4   1  504.85   34.20
  -2  -2   1  559.94   31.50
  -4   3  -1   51.29    3.40
   1  -4  -1   48.90    3.30
  -4   3  -1   40.00    7.00
   3   1  -1   54.29    3.30
   4  -3   1   52.39    3.60
  -3  -1   1   52.19    6.40
  -1   4   1   50.29    3.20
  -1   4   1   54.79    3.30
  -1   4   1   63.09   10.70
   0  -4  -1 5692.73  282.17
  -4   4  -1 6054.09  267.17
   4   0  -1 5924.51  267.07
   0  -4  -1 6017.30  266.97
  -4   4  -1 5078.69  278.17
  -4   0   1 5823.02  273.17
  -4   0   1 5978.30  266.87
   4  -4   1 5845.12  267.17
   0   4   1 5318.67  267.07
   0   4   1 5926.81  266.77
  -1  -4  -1  361.66   32.10
   5  -1  -1  426.26   20.50
  -4   5  -1  435.86   21.20
   5  -1  -1  426.36   21.10
  -4   5  -1  388.96   32.80
  -5   1   1  429.46   27.20
  -5   1   1  493.85   21.60
   1   4   1  397.76   20.90
   4  -5   1  437.46   21.20
   1   4   1  416.96   20.70
   6  -2  -1   17.60    2.10
  -4   6  -1   24.40   10.30
  -2  -4  -1   20.00    8.80
  -4   6  -1   20.20    2.30
   6  -2  -1   20.90    2.20
   2   4   1   16.90    2.10
  -6   2   1   25.20    5.80
   2   4   1   22.60    2.10
   4  -6   1   20.00    2.30
   7  -3  -1 2274.67  106.59
  -7   3   1 2379.76  118.09
   3   4   1 2171.48  106.79
   4  -7   1 2288.37  106.69
   3   4   1 2251.57  106.19
   8  -4  -1  190.68   11.10
  -4  -4  -1  168.28   23.90
  -4   8  -1  233.38   32.60
   4   4   1  183.88   10.80
  -8   4   1  197.48   19.60
   4  -8   1  209.28   11.50
  -5  -3  -1 1927.11  122.09
  -3   8  -1 2462.85  135.79
   8  -5  -1 2052.59  101.59
   5   3   1 2153.38  101.39
   5   3   1 2177.68  102.79
  -8   5   1 2260.57  117.69
  -2   7  -1  384.16   37.30
   7  -5  -1  337.87   17.80
  -2   7  -1  334.07   17.20
  -5  -2  -1  290.57   29.80
   5   2   1  350.56   18.40
   5   2   1  338.17   17.30
  -7   5   1  387.36   29.30
  -1   6  -1   31.20    2.70
   6  -5  -1   35.50    3.10
  -5  -1  -1   31.60    9.10
   1  -6   1   34.50   12.00
   5   1   1   44.70    3.70
  -6   5   1   43.30    9.10
   5   1   1   33.60    2.70
  -5   0  -1 2623.14  146.69
   0   5  -1 2936.21  132.79
   0   5  -1 2652.33  136.59
   5  -5  -1 2939.31  133.29
   5   0   1 2925.91  133.49
  -5   5   1 2993.40  144.99
   5   0   1 2922.91  132.59
   0  -5   1 2811.42  149.09
  -5   1  -1  140.99   16.50
   1   4  -1  171.08   10.30
   1   4  -1  162.98    8.90
   4  -5  -1  163.78    9.20
  -5   1  -1  172.08    8.80
  -4   5   1  180.78   17.20
  -1  -4   1  178.08   17.60
   5  -1   1  173.88    9.50
  -4   5   1  172.58    8.50
  -5   2  -1   29.70    7.00
  -5   2  -1   47.90    3.10
   3  -5  -1   43.80    3.20
   2   3  -1   43.70    3.00
   2   3  -1   45.50    3.70
  -3   5   1   44.40    9.10
  -3   5   1   41.40    2.80
   5  -2   1   47.20    3.40
  -2  -3   1   35.50    7.00
  -5   3  -1 4535.65  203.48
   3   2  -1 4402.96  203.18
   3   2  -1 4545.35  203.88
   2  -5  -1 4267.07  203.28
  -3  -2   1 4399.76  211.28
  -2   5   1 3978.90  218.68
   5  -3   1 4480.15  203.68
  -2   5   1 4449.96  203.08
  -5   4  -1  436.96   21.80
  -5   4  -1  368.66   30.50
   1  -5  -1  450.85   21.70
   4   1  -1  475.55   21.60
   4   1  -1  432.86   22.00
   5  -4   1  445.86   21.90
  -1   5   1  431.86   21.40
  -1   5   1  466.55   36.80
  -4  -1   1  430.36   27.90
  -5   5  -1   93.39    6.10
  -5   5  -1   86.49   14.30
   5   0  -1   97.69    6.20
   0  -5  -1  105.19    6.20
   0  -5  -1  101.69   15.50
  -5   0   1  107.09   11.20
   0   5   1   91.19    5.70
  -5   0   1  101.69    5.90
   5  -5   1   95.79    6.00
  -1  -5  -1 2697.33  152.28
   6  -1  -1 2954.50  134.49
  -5   6  -1 2947.91  155.38
  -5   6  -1 2900.81  134.49
  -6   1   1 2812.52  143.09
   1   5   1 2886.01  133.99
   5  -6   1 2907.31  134.19
   7  -2  -1   87.99    6.00
  -5   7  -1  105.09   19.10
  -2  -5  -1   63.19   14.30
  -7   2   1   88.59   12.10
   2   5   1   86.79    5.60
   5  -7   1   85.99    6.00
  -3  -5  -1   15.70    9.80
  -5   8  -1   16.50   11.80
   8  -3  -1   16.80    2.60
   5  -8   1   13.90    2.60
  -8   3   1   19.30    7.50
   3   5   1   20.70    2.50
   8  -6  -1   10.70    2.10
  -2   8  -1    9.40    1.70
  -6  -2  -1    4.80    6.30
   2  -8   1    7.90    8.10
   6   2   1    7.80    2.30
  -8   6   1    5.70    5.90
   7  -6  -1 2435.96  115.49
  -6  -1  -1 2307.37  134.59
  -1   7  -1 2433.06  114.79
   6   1   1 2567.04  116.19
  -7   6   1 2583.64  131.79
   1  -7   1 2388.16  136.79
   6  -6  -1  232.58   13.10
  -6   0  -1  219.88   24.20
   0   6  -1  236.88   12.60
  -6   6   1  259.87   24.20
   0  -6   1  284.77   27.10
   6   0   1  241.68   13.50
   5  -6  -1   32.40    3.10
  -6   1  -1   44.80   10.40
   1   5  -1   33.40    2.80
   1   5  -1   40.20    4.70
  -5   6   1   33.10    8.70
   6  -1   1   42.70    3.60
  -1  -5   1   39.40    9.30
  -6   2  -1 3991.40  179.28
  -6   2  -1 3530.75  193.58
   2   4  -1 3793.32  179.28
   2   4  -1 4013.30  180.88
   4  -6  -1 3841.12  179.68
  -2  -4   1 3888.71  192.18
   6  -2   1 3971.70  180.08
  -4   6   1 3779.42  195.88
  -4   6   1 3923.41  178.88
   3  -6  -1  252.57   13.40
  -6   3  -1  247.88   13.20
  -6   3  -1  225.28   22.30
   3   3  -1  268.17   14.10
   3   3  -1  256.67   13.10
  -3   6   1  255.87   12.90
  -3   6   1  274.87   27.00
   6  -3   1  262.57   13.70
  -3  -3   1  251.97   20.70
   2  -6  -1   19.70    2.10
  -6   4  -1   20.20    2.20
  -6   4  -1   12.70    5.90
   4   2  -1   17.90    2.00
   4   2  -1   20.00    2.40
  -4  -2   1   19.60    5.30
  -2   6   1   19.10    1.90
   6  -4   1   19.40    2.30
  -2   6   1   20.70    9.60
   1  -6  -1 3018.70  161.38
  -6   5  -1 2950.80  139.59
  -6   5  -1 2788.92  156.08
   1  -6  -1 3108.19  139.39
   5   1  -1 2907.11  139.79
   6  -5   1 2992.70  139.39
  -5  -1   1 2977.90  148.79
  -1   6   1 2963.90  138.99
  -5  -1   1 3143.69  139.29
   6   0  -1  266.07   14.70
  -6   6  -1  253.67   28.00
  -6   6  -1  265.87   14.60
   0  -6  -1  274.67   28.80
   0   6   1  271.87   14.10
   6  -6   1  263.57   14.60
  -6   0   1  281.77   22.40
   6  -6   1  282.27   14.40
  -1  -6  -1   21.00    9.60
   7  -1  -1   20.40    2.80
  -6   7  -1   33.00   13.00
  -7   1   1   22.70    6.90
   6  -7   1   22.90    2.80
   1   6   1   24.10    2.70
  -2  -6  -1 1792.72  120.79
   8  -2  -1 2125.59  100.59
   2   6   1 2167.08   99.99
  -8   2   1 2289.57  115.09
   6  -8   1 2179.58  100.79
  -7  -1  -1  122.29   20.20
   8  -7  -1  113.19    7.80
  -1   8  -1  103.19    6.90
  -8   7   1  124.49   19.10
   7   1   1  120.29    8.50
   1  -8   1  103.19   18.40
  -7   0  -1   26.30   11.40
   0   7  -1   25.20    2.70
   7  -7  -1   30.10    3.30
   7   0   1   28.20    3.70
   0  -7   1   32.50   11.60
  -7   7   1   23.00    9.40
   6  -7  -1 2334.87  111.99
  -7   1  -1 2316.47  130.89
   1   6  -1 2277.67  111.29
  -1  -6   1 2543.55  130.69
   7  -1   1 2437.16  112.49
  -6   7   1 2391.26  130.39
   2   5  -1  309.07   16.50
   5  -7  -1  319.17   17.00
   2   5  -1  321.37   18.60
  -7   2  -1  303.77   29.70
   7  -2   1  330.67   17.40
  -5   7   1  339.57   31.90
  -2  -5   1  349.17   28.80
   3   4  -1   53.99    4.00
   3   4  -1   57.69    5.10
   4  -7  -1   55.69    4.30
  -7   3  -1   44.60   11.00
  -7   3  -1   56.29    4.10
  -4   7   1   66.09   14.60
  -4   7   1   58.89    3.80
  -3  -4   1   63.19   10.50
   7  -3   1   55.59    4.60
   4   3  -1 2375.96  106.49
  -7   4  -1 2254.67  105.39
   4   3  -1 2301.97  105.29
  -7   4  -1 1932.21  119.59
   3  -7  -1 2256.67  105.49
  -3   7   1 2162.18  129.59
   7  -4   1 2265.07  105.69
  -3   7   1 2314.67  104.89
  -4  -3   1 2284.07  117.49
   5   2  -1   89.39    5.90
   2  -7  -1   89.39    6.10
  -7   5  -1   88.49    6.10
   5   2  -1  105.49    6.90
  -7   5  -1   83.79   14.90
  -2   7   1   86.09    5.60
  -5  -2   1   93.59   12.20
   7  -5   1   90.99    6.20
  -2   7   1  104.19   18.90
  -7   6  -1   14.10    9.00
   6   1  -1   23.40    3.00
   1  -7  -1   25.10   10.80
  -6  -1   1   25.40    2.80
   7  -6   1   20.80    2.60
  -6  -1   1   26.70    7.00
   7  -6   1   19.10    2.60
  -1   7   1   22.00    2.50
   7   0  -1 2228.78  104.79
   0  -7  -1 2184.68  127.59
  -7   7  -1 2245.78  131.79
  -7   0   1 2221.58  116.49
   0   7   1 2225.18  103.79
   7  -7   1 2138.09  104.29
  -1  -7  -1  175.28   25.50
  -7   8  -1  215.88   30.70
   8  -1  -1  195.48   11.80
  -8   1   1  189.08   20.40
   1   7   1  181.88   10.80
   7  -8   1  181.78   11.50
  -8   1  -1   92.39   17.90
   7  -8  -1  106.49    7.70
   1   7  -1  112.99    7.20
   8  -1   1  119.79    8.40
  -1  -7   1  111.89   18.20
  -7   8   1  124.89   20.50
  -8   2  -1    5.60    6.30
   6  -8  -1    5.10    1.70
   2   6  -1    6.50    1.60
   8  -2   1    6.10    2.00
  -6   8   1   19.80   10.60
  -2  -6   1   23.10    9.40
   3   5  -1 2068.09   99.39
   5  -8  -1 2061.09   97.59
  -8   3  -1 1996.10  118.39
   3   5  -1 2011.60   96.99
   8  -3   1 2121.99   97.99
  -3  -5   1 2015.40  111.49
  -5   8   1 2172.68  124.89
   4   4  -1  202.38   12.50
   4   4  -1  191.18   11.00
  -8   4  -1  211.78   24.50
   4  -8  -1  187.98   11.40
   8  -4   1  190.38   11.10
  -4   8   1  178.38   27.30
   8  -4   1  208.48   11.80
  -4  -4   1  194.28   20.60
   5   3  -1   14.70    2.90
  -8   5  -1   15.60    8.60
   3  -8  -1   21.70    2.90
   5   3  -1   21.70    2.60
   8  -5   1   18.30    2.50
  -3   8   1   23.10   12.80
  -5  -3   1   15.00    6.90
  -3   8   1   17.60    2.20
   8  -5   1   18.50    2.70
   6   2  -1 2195.88  103.79
   2  -8  -1 2113.99  127.69
  -8   6  -1 2131.99  127.19
  -6  -2   1 2294.77  116.49
   8  -6   1 2092.29  102.79
  -6  -2   1 2214.78  102.79
  -2   8   1 2203.58  102.19
   8  -6   1 2137.39  102.69
  -8   7  -1  173.28   27.00
   1  -8  -1  166.68   25.10
   7   1  -1  187.88   11.90
  -7  -1   1  200.98   20.70
   8  -7   1  179.98   11.30
  -1   8   1  189.38   10.70
   0   0  -2  883.31   44.00
   0   0  -2  970.40   43.20
   0   0  -2  900.51   44.70
   0   0   2  889.91   43.90
   1  -1  -2 6495.75  275.97
  -1   0  -2 5253.77  276.57
   0   1  -2 6292.97  276.37
   1  -1  -2 5810.92  276.87
   0   1  -2 5637.44  276.87
  -1   0  -2 6637.84  277.57
   1   0   2 6145.58  275.77
   0  -1   2 6437.06  275.37
   1   0   2 6025.40  275.27
  -1   1   2 5719.13  276.57
  -1   1   2 5002.70  275.77
   0  -1  -2  593.84   32.20
  -1   1  -2  733.33   32.20
  -1   1  -2  734.13   31.90
   1   0  -2  628.54   31.10
   0  -1  -2  655.63   34.00
   1  -1   2  610.84   31.40
   0   1   2  642.14   31.10
  -1   0   2  616.34   31.50
  -1   0   2  588.04   30.70
   0   1   2  653.73   31.10
   2  -1  -2   14.40    1.40
  -1   2  -2   14.20    1.60
  -1  -1  -2   19.90    3.90
  -1   2  -2   22.90    3.80
   2  -1  -2   13.20    1.70
  -1   2  -2   16.80    2.80
   1   1   2   18.30    1.50
   1  -2   2   21.70    1.60
   1   1   2   16.30    1.50
  -2   1   2   19.00    2.50
  -2   1   2   19.30    2.70
  -2  -1  -2 5519.65  272.17
   3  -2  -2 5859.41  270.57
  -1   3  -2 6165.48  271.47
   3  -2  -2 5799.62  271.07
  -2  -1  -2 6301.37  277.57
   1  -3   2 6033.10  270.77
   2   1   2 5915.31  270.47
   2   1   2 5993.10  270.17
  -3   2   2 5121.89  271.67
  -3   2   2 5783.62  273.97
   0   2  -2 2168.78  106.69
   2  -2  -2 2268.57  104.89
   2  -2  -2 2358.16  104.39
  -2   0  -2 2194.78  109.19
  -2   0  -2 2472.45  105.99
   0   2  -2 2306.67  104.79
   2   0   2 2259.37  104.89
  -2   2   2 2017.30  105.39
   0  -2   2 2223.08  104.49
   0  -2   2 2256.47  107.29
   2   0   2 2247.08  104.29
  -2   2   2 2209.28  107.89
   1   1  -2   15.30    2.20
   1  -2  -2   17.60    1.90
  -2   1  -2   18.90    3.40
  -2   1  -2   16.70    1.90
   1   1  -2   18.70    2.00
  -1   2   2   17.10    3.60
  -1  -1   2   14.80    1.90
   2  -1   2   16.60    2.00
  -1  -1   2   14.90    1.60
  -1   2   2   20.50    1.90
   2  -1   2   20.60    1.70
   2   0  -2 6531.65  292.77
  -2   2  -2 6573.04  293.17
   0  -2  -2 6381.86  291.57
   0  -2  -2 6756.32  297.37
   2  -2   2 5827.52  291.97
   2  -2   2 5815.82  290.67
   0   2   2 6536.25  290.17
   0   2   2 6425.36  291.27
  -2   0   2 6274.07  290.87
  -2   0   2 5741.83  291.57
  -2   3  -2  778.82   37.00
  -1  -2  -2  701.03   38.90
   3  -1  -2  817.02   37.00
  -1  -2  -2  837.62   44.00
   3  -1  -2  769.42   36.70
  -2   3  -2  704.63   39.20
  -3   1   2  754.92   39.40
  -3   1   2  776.92   38.30
   2  -3   2  813.82   36.50
   1   2   2  769.02   36.60
   1   2   2  782.42   36.40
   4  -2  -2  195.38   10.20
  -2  -2  -2  200.38   16.90
   4  -2  -2  198.38   10.10
  -2  -2  -2  159.38   11.60
  -2   4  -2  193.28   10.30
  -4   2   2  192.98   13.50
   2   2   2  200.18   10.00
   2   2   2  194.88   10.10
   2  -4   2  196.78    9.80
  -4   2   2  206.08   12.00
  -2   5  -2 3094.49  144.19
  -2   5  -2 3191.28  144.79
   5  -3  -2 3185.38  144.49
  -3  -2  -2 3137.59  155.88
   5  -3  -2 3131.99  144.79
  -5   3   2 2951.70  150.38
   3   2   2 3118.59  144.79
   3   2   2 3058.99  144.29
  -1   4  -2  546.85   26.50
  -3  -1  -2  604.04   27.30
  -3  -1  -2  560.84   34.90
   4  -3  -2  541.25   26.60
  -1   4  -2  547.65   26.20
  -1   4  -2  548.25   34.90
  -1   4  -2  594.24   30.30
   4  -3  -2  550.64   26.10
  -4   3   2  475.55   27.10
  -4   3   2  543.25   31.60
   3   1   2  544.25   26.10
   3   1   2  534.05   26.70
   0   3  -2   31.70    2.30
   3  -3  -2   32.80    2.10
  -3   0  -2   38.40    3.00
  -3   0  -2   39.00    6.10
   0   3  -2   31.40    2.30
   0   3  -2   27.20    3.80
   3  -3  -2   32.50    2.60
  -3   3   2   33.00    3.00
   3   0   2   32.50    2.10
   0  -3   2   41.10    5.70
   3   0   2   35.80    2.80
  -3   3   2   36.30    5.30
   2  -3  -2 6010.20  269.57
   1   2  -2 6201.28  269.27
  -3   1  -2 6142.79  269.77
  -3   1  -2 5486.95  275.17
   1   2  -2 5685.13  270.37
   3  -1   2 5752.52  269.47
  -2   3   2 5532.25  275.07
  -2   3   2 5933.41  269.57
  -1  -2   2 5513.95  271.87
  -1  -2   2 6027.90  269.27
   3  -1   2 5775.82  269.87
  -3   2  -2  872.31   44.00
   1  -3  -2  798.52   37.70
  -3   2  -2  805.62   37.70
   2   1  -2  795.32   37.80
  -2  -1   2  804.82   37.40
   3  -2   2  787.32   36.70
  -2  -1   2  720.13   39.20
   3  -2   2  793.42   38.20
  -1   3   2  776.42   37.30
  -1   3   2  703.53   44.20
  -3   3  -2   11.00    1.40
   3   0  -2    7.30    1.20
   0  -3  -2    3.20    3.00
   3   0  -2    9.80    1.60
   0  -3  -2   11.10    1.80
  -3   3  -2    8.80    3.80
   0   3   2    7.80    1.10
   3  -3   2   11.00    2.10
   0   3   2    7.30    0.70
  -3   0   2   11.40    2.50
   3  -3   2   12.80    1.50
  -3   0   2    7.10    1.30
  -1  -3  -2 3815.82  196.68
  -3   4  -2 4296.37  194.98
  -1  -3  -2 4479.85  205.48
   4  -1  -2 4424.06  194.78
   4  -1  -2 4192.48  194.68
  -4   1   2 3989.50  198.38
   3  -4   2 4441.96  194.08
  -4   1   2 4353.56  196.08
   1   3   2 4283.67  194.58
   1   3   2 3795.42  194.08
   3  -4   2 4124.69  196.88
  -3   5  -2  357.66   17.80
   5  -2  -2  341.57   17.40
   5  -2  -2  337.27   17.40
  -2  -3  -2  346.07   27.00
   3  -5   2  354.06   16.90
  -5   2   2  383.76   20.10
   2   3   2  352.36   17.30
   2   3   2  317.97   17.20
  -5   2   2  343.67   22.10
   3  -5   2  350.96   20.20
  -3  -3  -2   13.10    6.10
  -3   6  -2    9.30    6.60
   6  -3  -2    7.80    1.50
   6  -3  -2    7.70    1.50
  -3   6  -2    5.30    1.40
   3  -6   2    7.70    2.90
  -6   3   2    5.90    3.10
   3   3   2    5.90    1.30
   3   3   2    7.70    1.60
   7  -4  -2 2874.31  132.29
   7  -4  -2 2818.52  131.89
  -3   7  -2 2722.73  132.19
  -4  -3  -2 2945.81  150.08
  -3   7  -2 3110.49  154.98
   4   3   2 2764.62  131.79
  -7   4   2 2751.62  141.69
   4   3   2 2680.93  132.49
  -2   6  -2  751.72   36.20
   6  -4  -2  785.62   36.00
  -2   6  -2  637.14   40.00
  -2   6  -2  747.73   35.70
  -4  -2  -2  797.22   49.80
  -2   6  -2  773.62   50.59
   6  -4  -2  740.93   36.40
   4   2   2  712.03   35.70
  -6   4   2  764.42   44.30
   4   2   2  761.22   36.70
   5  -4  -2    6.60    1.60
   5  -4  -2    8.10    1.50
  -1   5  -2    7.70    1.30
  -1   5  -2    9.50    1.30
  -1   5  -2    2.30    2.20
  -4  -1  -2    7.90    4.50
  -5   4   2    7.30    1.40
   4   1   2    8.50    1.70
  -5   4   2   10.10    4.10
   1  -5   2   13.50    6.00
   4   1   2    8.00    1.10
   4  -4  -2 4231.58  195.98
   0   4  -2 3961.40  198.98
   0   4  -2 4219.68  195.38
  -4   0  -2 4079.89  205.48
   0   4  -2 4389.26  195.28
  -4   0  -2 4563.44  195.88
   4   0   2 4212.48  194.98
   4   0   2 4066.39  195.98
  -4   4   2 4146.08  195.68
  -4   4   2 4301.87  203.38
   0  -4   2 4215.38  203.98
  -4   1  -2  521.65   33.70
   3  -4  -2  530.05   26.50
   1   3  -2  527.55   26.10
   1   3  -2  555.44   27.90
  -4   1  -2  546.35   26.50
   1   3  -2  555.14   25.80
  -3   4   2  546.75   26.40
  -1  -3   2  545.05   31.00
   4  -1   2  530.85   25.50
   4  -1   2  527.45   26.80
  -3   4   2  603.94   33.70
   2   2  -2  197.88    9.90
  -4   2  -2  197.48   10.30
   2   2  -2  196.78   10.90
   2  -4  -2  191.48   10.30
  -4   2  -2  189.68   15.70
  -2   4   2  197.58   10.10
  -2  -2   2  184.78   12.90
   4  -2   2  192.48   10.70
  -2   4   2  176.38   16.40
  -2  -2   2  190.68   10.10
  -4   3  -2 4956.00  210.78
   1  -4  -2 4351.26  200.58
   3   1  -2 4308.57  200.58
  -4   3  -2 4319.27  200.48
  -1   4   2 4240.98  211.48
  -1   4   2 4201.78  200.08
  -3  -1   2 4478.15  200.38
   4  -3   2 4155.68  200.98
  -3  -1   2 3894.91  203.38
   0  -4  -2 1212.28   66.79
   4   0  -2 1156.88   56.09
   0  -4  -2 1209.38   56.79
  -4   4  -2 1196.18   56.29
   4  -4   2 1181.68   57.09
   0   4   2 1162.48   55.79
  -4   0   2 1233.08   56.39
  -4   0   2 1119.39   59.89
  -1  -4  -2   20.50    3.40
  -4   5  -2   24.40    8.00
  -1  -4  -2   14.70    6.30
   5  -1  -2   14.70    1.90
  -4   5  -2   14.90    2.00
   1   4   2   12.80    1.70
  -5   1   2   22.80    4.40
  -5   1   2   16.00    2.60
   4  -5   2   11.50    2.40
  -4   6  -2 2991.10  142.59
   6  -2  -2 3071.39  142.29
  -2  -4  -2 3281.17  158.18
   2   4   2 3010.20  141.99
   4  -6   2 3084.29  143.99
  -6   2   2 2876.21  148.79
  -4   7  -2  420.36   22.40
   7  -3  -2  428.26   22.10
  -3  -4  -2  454.15   35.60
  -7   3   2  457.95   29.70
   3   4   2  428.26   21.90
  -4   8  -2   13.80    9.50
  -4  -4  -2   11.60    7.90
   8  -4  -2   16.60    2.50
   4  -8   2   16.40    2.70
   4   4   2   16.50    2.40
  -8   4   2   20.20    7.10
   8  -5  -2  299.87   16.80
  -5  -3  -2  327.27   31.10
  -3   8  -2  353.26   33.20
   5   3   2  288.07   16.30
  -8   5   2  333.77   27.30
  -2   7  -2   21.50    2.30
   7  -5  -2   24.40    2.80
  -5  -2  -2   25.20    9.40
   5   2   2   20.80    2.30
  -7   5   2   19.00    6.90
   2  -7   2   23.80    9.30
   5   2   2   21.40    3.20
  -1   6  -2 3245.48  147.19
  -5  -1  -2 3029.60  156.78
   6  -5  -2 2984.40  141.99
  -1   6  -2 2956.90  141.29
   1  -6   2 3072.29  156.28
  -6   5   2 3023.30  152.18
   5   1   2 2962.30  142.19
   0   5  -2  511.95   31.00
  -5   0  -2  571.74   38.40
   0   5  -2  538.35   26.60
   5  -5  -2  557.24   27.30
  -5   5   2  515.45   26.40
   0  -5   2  574.14   36.00
  -5   5   2  582.94   36.40
   5   0   2  539.85   27.40
  -5   1  -2    6.40    1.30
   4  -5  -2   10.80    1.70
   1   4  -2   14.20    3.10
   1   4  -2    6.40    1.30
  -5   1  -2    3.10    3.20
   5  -1   2   10.70    1.80
  -1  -4   2    9.00    3.80
  -4   5   2    6.20    1.20
  -4   5   2    7.60    4.30
   2   3  -2 3087.09  142.09
   2   3  -2 3194.58  143.69
  -5   2  -2 3052.39  152.68
   3  -5  -2 3091.29  142.49
  -5   2  -2 3080.79  142.29
  -3   5   2 3096.99  141.99
  -2  -3   2 2864.81  146.99
   5  -2   2 3025.70  142.79
  -3   5   2 2993.00  153.48
   2  -5  -2  344.17   17.60
  -5   3  -2  365.06   26.40
   3   2  -2  342.17   18.10
  -5   3  -2  342.57   17.60
  -3  -2   2  338.87   21.30
   5  -3   2  349.37   18.00
  -2   5   2  304.57   26.80
  -2   5   2  355.56   17.20
  -3  -2   2  337.47   17.30
   4   1  -2   19.10    2.20
   1  -5  -2   13.40    2.00
  -5   4  -2   20.60    7.30
  -5   4  -2   16.20    2.00
  -1   5   2    8.80    5.10
  -4  -1   2    8.80    3.10
  -1   5   2   13.10    1.70
  -4  -1   2   11.40    1.80
   5  -4   2   19.80    2.40
   0  -5  -2 3933.41  189.78
  -5   5  -2 3707.33  175.78
   0  -5  -2 3802.32  176.38
   5   0  -2 3786.92  175.78
  -5   0   2 3595.64  181.08
   0   5   2 3726.53  175.28
  -5   0   2 3927.01  175.98
   5  -5   2 3703.13  176.28
  -5   6  -2  436.36   23.80
  -1  -5  -2  466.65   35.40
   6  -1  -2  471.25   23.80
  -6   1   2  518.55   25.40
   1   5   2  459.35   23.30
   5  -6   2  481.15   24.50
  -6   1   2  456.45   29.30
  -5   7  -2    3.50    1.50
  -5   7  -2   17.50    9.40
  -2  -5  -2    7.80    6.10
   7  -2  -2   12.40    2.20
   5  -7   2   10.00    2.90
   2   5   2    9.40    1.90
  -7   2   2    6.00    3.70
  -3  -5  -2 2027.10  107.49
   8  -3  -2 1833.32   87.99
   3   5   2 1813.62   87.69
   5  -8   2 1846.22   88.39
  -8   3   2 1772.42   97.69
   8  -6  -2 1809.52   87.49
  -6  -2  -2 1948.21  108.39
  -2   8  -2 1743.13   86.39
  -8   6   2 1896.11  101.79
   6   2   2 1820.82   88.29
  -1   7  -2  264.57   14.50
   7  -6  -2  278.17   15.40
  -6  -1  -2  279.17   27.90
   1  -7   2  306.57   27.10
   6   1   2  274.97   15.80
  -7   6   2  276.17   24.90
   0   6  -2   34.20    3.10
   6  -6  -2   31.70    3.40
  -6   0  -2   36.40    9.70
   0   6  -2   32.70    6.50
  -6   6   2   44.10    9.40
   0  -6   2   40.10    8.80
   6   0   2   30.00    3.50
   1   5  -2 2920.51  133.79
  -6   1  -2 2791.52  148.39
   1   5  -2 2875.31  137.69
   5  -6  -2 2905.91  134.49
  -1  -5   2 2870.21  143.59
   6  -1   2 2858.91  134.69
  -5   6   2 2833.62  146.59
   2   4  -2  747.43   37.40
  -6   2  -2  706.03   46.80
   2   4  -2  723.03   35.30
   4  -6  -2  750.02   35.90
  -6   2  -2  728.83   35.40
  -4   6   2  748.23   48.20
   6  -2   2  742.23   36.20
  -2  -4   2  691.33   41.90
  -4   6   2  728.33   35.00
   3   3  -2    9.10    1.50
   3   3  -2    5.90    1.80
   3  -6  -2    7.60    1.60
  -6   3  -2    9.70    5.30
  -6   3  -2    8.60    1.60
  -3  -3   2    7.50    3.40
  -3   6   2    5.90    1.30
   6  -3   2    8.50    1.90
  -3   6   2    3.80    4.70
   4   2  -2 2988.50  140.69
  -6   4  -2 3160.38  153.38
   2  -6  -2 3063.69  140.39
  -6   4  -2 2976.70  140.19
  -2   6   2 3038.80  139.69
  -4  -2   2 3060.49  139.99
  -4  -2   2 2695.63  145.29
   6  -4   2 2867.41  140.49
  -2   6   2 3157.18  157.78
   1  -6  -2  462.55   36.60
  -6   5  -2  460.85   23.70
   1  -6  -2  476.85   24.00
   5   1  -2  461.65   23.90
  -1   6   2  464.55   23.20
  -5  -1   2  462.25   23.50
  -5  -1   2  454.35   28.70
   6  -5   2  466.05   24.00
   0  -6  -2   36.00    9.60
   6   0  -2   32.80    3.40
  -6   6  -2   29.20    3.20
   0   6   2   32.80    3.10
  -6   0   2   29.70    3.60
  -6   0   2   26.00    5.80
   6  -6   2   30.30    3.50
  -1  -6  -2 1986.90  105.39
  -6   7  -2 1846.42   87.99
   7  -1  -2 1821.52   87.69
  -7   1   2 1737.03   95.19
   6  -7   2 1877.71   88.39
   1   6   2 1820.72   87.09
  -2  -6  -2  442.66   36.90
   8  -2  -2  403.56   21.60
   6  -8   2  401.26   21.90
  -8   2   2  392.66   29.40
   2   6   2  406.16   21.30
   7  -7  -2 1496.05   71.09
   0   7  -2 1482.75   70.19
  -7   0  -2 1562.24   90.99
   0  -7   2 1346.17   90.99
   7   0   2 1468.65   71.59
  -7   7   2 1488.85   86.29
  -7   1  -2  305.37   28.40
   6  -7  -2  278.37   15.30
   1   6  -2  267.37   14.50
   1   6  -2  265.27   19.30
  -6   7   2  266.07   26.00
   7  -1   2  273.67   15.60
  -1  -6   2  250.77   22.80
   2   5  -2   18.80    2.40
   5  -7  -2   17.50    2.60
  -7   2  -2   17.30    8.10
   2   5  -2   22.80    4.10
   7  -2   2   18.60    2.90
  -2  -5   2   30.10    7.00
  -5   7   2   21.60    9.10
   4  -7  -2 2751.52  127.19
  -7   3  -2 2781.72  142.69
   3   4  -2 2816.92  128.79
   3   4  -2 2641.74  126.49
  -7   3  -2 2685.53  126.69
  -3  -4   2 2501.25  134.29
  -4   7   2 2694.03  126.09
   7  -3   2 2689.53  127.49
  -4   7   2 2792.52  146.39
   4   3  -2  449.56   23.30
   3  -7  -2  422.26   22.30
  -7   4  -2  474.35   35.10
  -7   4  -2  426.76   22.20
  -4  -3   2  393.16   27.60
   7  -4   2  448.46   22.70
  -4  -3   2  420.96   21.90
  -3   7   2  418.76   36.90
  -3   7   2  426.16   21.60
   5   2  -2   14.20    2.60
   2  -7  -2   14.20    2.50
  -7   5  -2    8.40    2.00
  -7   5  -2   16.70    8.10
   7  -5   2    4.60    1.60
  -2   7   2    5.70    1.50
  -5  -2   2    5.20    1.50
  -2   7   2    3.10    6.00
  -7   6  -2 1802.92   88.79
   1  -7  -2 1964.30  107.39
   6   1  -2 1858.11   89.19
  -6  -1   2 1726.03   95.79
  -6  -1   2 1986.30   89.09
   7  -6   2 1848.92   88.89
  -1   7   2 1895.51   88.19
   0  -7  -2  198.88   23.70
  -7   7  -2  169.88   11.00
   7   0  -2  175.38   11.20
   7  -7   2  187.28   11.60
  -7   0   2  178.28   17.00
   0   7   2  183.08   10.50
  -8   2  -2 1801.02  102.39
   6  -8  -2 1707.33   83.69
   2   6  -2 1723.43   87.79
   2   6  -2 1729.83   82.89
  -6   8   2 1814.82  104.59
   8  -2   2 1733.53   84.19
   5  -8  -2  304.27   17.00
   3   5  -2  315.67   19.10
   3   5  -2  295.37   16.30
  -8   3  -2  311.27   30.30
  -3  -5   2  275.07   23.60
   8  -3   2  314.97   17.50
  -5   8   2  340.47   33.60
   4  -8  -2   16.80    2.80
   4   4  -2   24.10    3.90
  -8   4  -2   14.70    7.60
  -8   4  -2   15.10    2.50
  -4   8   2   13.50    8.60
   8  -4   2   14.40    2.90
  -4  -4   2   13.70    2.30
  -4   8   2   16.30    2.30
  -4  -4   2   17.60    6.20
   5   3  -2 1882.21   90.59
  -8   5  -2 1778.72   89.29
   3  -8  -2 1921.91   89.89
  -8   5  -2 2040.20  108.69
  -5  -3   2 1811.52   89.09
  -5  -3   2 1842.92   97.89
  -3   8   2 1823.32   88.49
   8  -5   2 1836.82   89.69
  -3   8   2 2045.90  113.49
  -8   6  -2  390.66   21.30
   2  -8  -2  388.86   36.70
   6   2  -2  420.36   22.30
  -6  -2   2  396.96   21.30
  -6  -2   2  388.06   28.20
   8  -6   2  388.96   21.40
  -2   8   2  407.76   20.70
   0   0  -3 4008.80  189.68
   0   0  -3 4186.58  190.38
   0   0   3 4003.20  189.48
   0   1  -3  999.90   53.09
  -1   0  -3 1182.58   53.79
   0   1  -3 1118.39   53.29
   1  -1  -3 1070.09   53.69
   1  -1  -3 1122.39   52.49
  -1   0  -3 1206.48   52.79
   1   0   3 1052.99   52.89
  -1   1   3 1155.88   52.79
   0  -1   3 1085.79   52.49
  -1   1   3 1055.09   53.39
   1   0   3  909.71   51.89
   1   0  -3   57.29    5.10
   0  -1  -3   68.29    5.70
  -1   1  -3   68.89    5.40
   1   0  -3   65.59    5.40
  -1   1  -3   57.29    5.50
   0  -1  -3   69.09    6.00
  -1   0   3   63.89    5.20
   0   1   3   52.49    4.70
   0   1   3   58.59    4.80
   1  -1   3   69.29    4.80
   2  -1  -3 5285.87  245.58
  -1  -1  -3 5721.03  247.18
  -1  -1  -3 5519.75  248.38
  -1   2  -3 5363.86  246.98
  -1   2  -3 5027.30  245.48
   2  -1  -3 5033.20  246.48
  -1   2  -3 5592.94  246.68
  -2   1   3 5396.96  246.38
   1   1   3 5154.38  245.38
  -2   1   3 5176.88  246.38
   1   1   3 5042.50  245.28
   1  -2   3 5158.28  245.48
   3  -2  -3 1062.29   49.00
  -1   3  -3 1024.60   49.60
   3  -2  -3 1038.90   49.80
  -2  -1  -3 1049.79   53.49
  -1   3  -3 1014.80   51.29
  -2  -1  -3  956.70   51.09
   1  -3   3  999.60   48.90
  -3   2   3 1058.19   52.19
   2   1   3 1008.60   49.20
   2   1   3 1021.90   48.90
  -3   2   3 1089.59   50.59
   2  -2  -3  174.18   10.40
  -2   0  -3  140.29   11.00
   0   2  -3  191.98   10.80
   0   2  -3  161.38   11.50
  -2   0  -3  173.78   11.80
   2  -2  -3  182.18   10.20
   2   0   3  190.18    9.80
   0  -2   3  185.38    9.80
  -2   2   3  179.48   12.20
   2   0   3  176.78   10.30
  -2   2   3  155.68   10.50
   1   1  -3 5034.10  226.78
   1   1  -3 4808.32  226.38
  -2   1  -3 5328.17  227.48
   1  -2  -3 4161.38  224.58
   1  -2  -3 5162.08  226.88
  -1   2   3 4695.13  229.28
  -1   2   3 4844.12  226.28
   2  -1   3 4823.42  227.08
   0  -2  -3 2587.24  126.59
  -2   2  -3 2858.01  125.49
   0  -2  -3 2814.82  128.69
   2   0  -3 2567.84  125.79
   2   0  -3 2717.73  124.79
   2  -2   3 2814.72  124.49
  -2   0   3 2488.75  124.39
   0   2   3 2769.52  124.69
  -2   0   3 2622.54  125.39
   2  -2   3 2315.17  126.39
   0   2   3 2701.73  123.79
  -1  -2  -3    9.20    2.60
  -2   3  -3    7.30    1.80
   3  -1  -3    9.80    1.60
   3  -1  -3   10.20    2.10
  -2   3  -3    9.10    3.10
  -2   3  -3    8.60    2.60
  -1  -2  -3    7.80    3.20
   1   2   3    8.20    1.50
   1   2   3   10.50    1.40
   2  -3   3    7.80    1.60
  -3   1   3    6.80    2.10
  -2  -2  -3 3144.69  139.99
  -2   4  -3 2888.91  140.29
   4  -2  -3 2902.11  137.29
  -2   4  -3 2817.42  137.69
   4  -2  -3 2973.90  138.09
  -2  -2  -3 3082.09  144.59
   2  -4   3 2925.31  137.19
   2   2   3 2772.72  137.19
   2   2   3 2811.92  137.19
  -4   2   3 2961.20  141.29
  -4   2   3 3169.48  139.39
  -2   5  -3  714.53   35.30
  -2   5  -3  797.72   39.00
  -3  -2  -3  641.34   37.00
   5  -3  -3  716.23   34.80
   5  -3  -3  712.63   35.50
  -3  -2  -3  784.22   43.40
  -5   3   3  700.63   36.70
   3   2   3  729.63   35.30
   3   2   3  681.83   34.70
  -5   3   3  745.93   40.90
   2  -5   3  733.93   34.80
  -3  -1  -3   46.80    6.90
   4  -3  -3   36.20    3.40
   4  -3  -3   39.50    3.00
  -3  -1  -3   38.40    4.60
  -1   4  -3   40.40    4.90
  -1   4  -3   38.60    3.30
  -4   3   3   43.90    4.40
   1  -4   3   36.80    3.00
   3   1   3   37.20    2.90
  -4   3   3   36.00    5.50
   3   1   3   43.20    3.50
   3  -3  -3 3594.74  168.98
  -3   0  -3 3872.61  173.78
  -3   0  -3 3773.82  170.58
   0   3  -3 3193.58  171.38
   0   3  -3 3755.62  168.78
   3   0   3 3747.43  169.18
  -3   3   3 3608.34  173.38
   0  -3   3 3569.14  168.28
   3   0   3 3702.93  167.98
  -3   3   3 3386.56  169.78
  -3   1  -3 1144.59   53.79
   1   2  -3  998.30   51.29
  -3   1  -3 1088.69   50.99
   2  -3  -3 1025.10   50.19
   1   2  -3 1055.29   50.39
  -2   3   3  982.00   54.69
   3  -1   3 1037.30   49.00
   3  -1   3 1019.40   50.49
  -2   3   3  993.00   50.29
  -1  -2   3 1025.70   49.50
  -3   2  -3   13.80    3.70
   2   1  -3    6.00    1.60
   1  -3  -3   10.50    2.20
   2   1  -3   10.40    2.10
  -2  -1   3    6.60    1.60
  -2  -1   3    7.20    1.70
  -1   3   3    6.90    3.30
   3  -2   3   10.40    2.60
  -1   3   3    8.90    1.80
   3   0  -3 4571.44  213.98
  -3   3  -3 4797.92  214.58
   0  -3  -3 4625.84  220.18
   0  -3  -3 4604.54  215.98
   3   0  -3 4309.37  215.28
  -3   0   3 4484.55  215.38
  -3   0   3 4634.74  214.78
   3  -3   3 4511.35  216.78
   3  -3   3 4845.12  213.58
   0   3   3 4642.44  213.78
   4  -1  -3  906.81   44.00
  -1  -3  -3  941.11   45.60
   4  -1  -3  870.81   42.90
  -1  -3  -3  953.50   49.99
  -3   4  -3  861.41   43.20
   1   3   3  899.31   42.80
  -4   1   3  873.31   45.70
  -4   1   3  903.41   45.00
   3  -4   3  819.72   46.20
  -2  -3  -3   65.49    9.20
   5  -2  -3   66.19    4.60
  -3   5  -3   60.89    4.80
  -2  -3  -3   71.79    6.20
   5  -2  -3   63.59    5.00
   2   3   3   60.69    4.40
  -5   2   3   55.69    6.60
  -5   2   3   76.49    6.40
   3  -5   3   45.00    6.60
   6  -3  -3 2457.55  118.39
   6  -3  -3 2561.34  117.99
  -3   6  -3 2437.96  118.39
  -3  -3  -3 2604.64  128.49
  -6   3   3 2498.85  124.79
  -6   3   3 2676.73  120.19
   3   3   3 2409.06  117.79
   7  -4  -3  508.75   27.10
  -3   7  -3  486.95   26.80
  -4  -3  -3  592.64   38.40
   4   3   3  512.05   26.40
  -7   4   3  584.94   35.90
   6  -4  -3   40.50    4.00
  -4  -2  -3   50.39    9.10
  -2   6  -3   44.70    3.80
  -2   6  -3   45.90    6.30
   4   2   3   38.40    3.30
   4   2   3   44.20    4.10
   2  -6   3   38.90    3.40
  -6   4   3   46.90    8.20
  -4  -1  -3 3456.25  158.18
   5  -4  -3 3230.38  149.29
  -1   5  -3 3228.68  148.79
  -1   5  -3 3324.27  152.48
  -5   4   3 3104.89  155.98
  -5   4   3 2815.42  149.59
   4   1   3 3130.29  148.19
   4   1   3 3278.47  149.39
   1  -5   3 3135.69  148.49
  -4   0  -3 1752.92   75.69
   0   4  -3 1488.15   73.89
  -4   0  -3 1737.63   81.79
   0   4  -3 1439.16   78.09
   4  -4  -3 1557.24   74.69
   4   0   3 1564.04   73.49
  -4   4   3 1601.84   81.19
   0  -4   3 1529.15   73.99
  -4   4   3 1480.25   74.99
   4   0   3 1582.84   74.89
   1   3  -3   38.90    3.10
   3  -4  -3   33.50    3.40
  -4   1  -3   41.60    6.20
  -4   1  -3   34.50    3.70
   1   3  -3   37.20    4.70
  -1  -3   3   40.80    3.20
   4  -1   3   42.10    4.00
  -3   4   3   44.70    3.90
  -3   4   3   41.90    7.10
  -4   2  -3 3441.26  145.19
   2   2  -3 2891.41  139.39
  -4   2  -3 2964.20  138.99
   2  -4  -3 2931.91  138.79
   4  -2   3 2964.50  139.59
  -2   4   3 2864.01  138.49
  -2   4   3 2696.93  146.19
  -2  -2   3 2927.81  138.19
   3   1  -3  943.01   45.20
   1  -4  -3  925.61   45.60
  -4   3  -3  904.91   45.00
  -1   4   3  997.10   53.59
  -3  -1   3  860.11   46.20
  -1   4   3  937.71   44.70
   4  -3   3  937.01   46.50
  -3  -1   3  911.51   44.90
   0  -4  -3   74.09    6.60
  -4   4  -3   67.09    5.30
   0  -4  -3   68.19    9.40
   4   0  -3   70.79    5.20
  -4   0   3   67.69    6.70
   4  -4   3   78.09    7.10
  -4   0   3   72.99    5.80
   0   4   3   73.19    5.00
  -1  -4  -3 2619.74  125.49
   5  -1  -3 2620.44  122.79
  -1  -4  -3 2648.94  131.79
  -4   5  -3 2581.44  123.19
   4  -5   3 2652.73  126.39
  -5   1   3 2640.34  124.99
   1   4   3 2626.24  122.59
  -5   1   3 2564.04  126.79
  -2  -4  -3 1139.59   62.59
   6  -2  -3 1067.39   52.09
  -4   6  -3 1045.30   52.39
   4  -6   3 1023.40   55.79
  -6   2   3 1004.70   56.79
   2   4   3 1089.09   51.89
  -6   2   3 1214.08   54.99
   7  -3  -3    8.90    2.00
  -4   7  -3    5.60    1.90
  -3  -4  -3    3.40    4.40
  -7   3   3    3.80    3.40
   4  -7   3    3.20    2.70
   3   4   3    6.10    1.70
  -4  -4  -3 1497.45   80.39
  -4   8  -3 1275.27   65.79
  -8   4   3 1406.66   75.89
   4   4   3 1302.27   65.19
  -5  -3  -3   15.40    7.10
   8  -5  -3   12.00    2.80
  -8   5   3   13.60    6.20
  -2   7  -3 1805.22   87.49
   7  -5  -3 1693.93   83.19
  -5  -2  -3 1845.22   96.09
   2  -7   3 1723.03   82.29
  -7   5   3 1710.53   92.79
   5   2   3 1677.73   83.49
   6  -5  -3  669.63   34.50
  -1   6  -3  713.23   38.00
  -5  -1  -3  712.03   44.20
   5   1   3  661.73   34.70
   1  -6   3  681.43   33.70
  -6   5   3  705.33   43.20
  -5   0  -3    8.50    4.40
   0   5  -3    6.20    3.10
   5  -5  -3    8.00    2.00
  -5   5   3    7.00    4.10
   0  -5   3   10.80    1.80
  -5   5   3    9.20    2.00
   5   0   3   15.60    2.70
  -5   1  -3 3412.16  157.88
   4  -5  -3 3101.59  149.79
   1   4  -3 3156.38  152.98
  -5   1  -3 3259.77  149.79
   5  -1   3 3099.79  150.18
  -4   5   3 3223.58  149.59
  -4   5   3 3223.88  159.28
  -1  -4   3 3110.09  148.99
  -5   2  -3  720.83   35.80
  -5   2  -3  824.12   43.00
   3  -5  -3  709.13   35.70
   2   3  -3  758.92   37.40
  -3   5   3  716.03   35.40
  -3   5   3  689.63   44.50
  -2  -3   3  700.13   35.10
   5  -2   3  672.63   36.30
   3   2  -3   60.49    5.20
   2  -5  -3   53.29    4.80
  -5   3  -3   89.39   10.40
  -5   3  -3   57.89    4.70
  -3  -2   3   56.59    4.50
  -2   5   3   53.99    4.40
   5  -3   3   59.89    5.50
  -2   5   3   57.79   10.00
  -5   4  -3 2547.84  122.39
   1  -5  -3 2479.55  132.59
   1  -5  -3 2711.63  123.49
   4   1  -3 2660.03  122.59
   5  -4   3 2750.52  124.09
  -1   5   3 2511.15  121.79
  -4  -1   3 2764.52  122.59
  -4  -1   3 2385.36  127.59
   5   0  -3  641.64   31.90
   0  -5  -3  664.33   34.00
  -5   5  -3  624.84   32.00
   0  -5  -3  634.94   40.70
   5  -5   3  647.64   33.90
  -5   0   3  639.24   32.70
  -5   0   3  611.54   35.20
   0   5   3  621.94   31.40
   6  -1  -3    5.50    1.70
  -5   6  -3   10.60    2.20
  -1  -5  -3    6.90    4.60
   1   5   3    7.50    1.80
  -6   1   3    7.60    2.80
  -6   1   3   10.90    4.10
   5  -6   3    6.70    2.60
  -2  -5  -3 2379.86  118.49
   7  -2  -3 2284.47  105.59
  -5   7  -3 2151.68  105.79
  -7   2   3 2120.59  111.99
   2   5   3 2202.28  105.09
   5  -7   3 2241.08  108.59
  -5   8  -3  472.35   26.10
   8  -3  -3  501.45   25.80
  -3  -5  -3  530.25   37.20
  -8   3   3  477.05   32.90
   3   5   3  485.85   25.40
  -6  -1  -3   36.60    9.20
   7  -6  -3   26.60    3.70
  -1   7  -3   30.80    6.00
  -7   6   3   24.80    8.20
   1  -7   3   22.50    3.00
   6   1   3   23.60    3.80
   6  -6  -3 1754.62   85.39
   0   6  -3 1851.61   89.99
  -6   0  -3 1893.91   96.79
   0  -6   3 1752.72   84.39
  -6   6   3 1761.32   95.99
   6   0   3 1703.53   85.59
   1   5  -3  646.74   37.10
   5  -6  -3  649.54   33.20
  -6   1  -3  759.22   43.40
   6  -1   3  656.13   33.50
  -5   6   3  660.03   43.40
  -1  -5   3  627.14   32.20
  -5   6   3  610.54   32.00
   4  -6  -3   37.00    3.90
   2   4  -3   45.90    5.70
  -6   2  -3   41.70    3.80
  -6   2  -3   42.50    8.00
   6  -2   3   38.30    4.30
  -4   6   3   40.00    3.50
  -2  -4   3   35.70    3.40
  -4   6   3   32.40    8.60
  -6   3  -3 2324.97  112.69
   3   3  -3 2508.05  114.39
   3  -6  -3 2388.46  112.99
  -3   6   3 2222.18  125.59
  -3   6   3 2449.95  112.29
  -3  -3   3 2333.47  112.29
   6  -3   3 2490.05  113.99
  -6   4  -3 1297.37   64.19
   2  -6  -3 1104.29   54.29
   4   2  -3 1097.69   54.39
  -6   4  -3 1045.40   53.69
  -4  -2   3 1082.29   53.59
  -2   6   3 1155.98   66.49
  -2   6   3 1046.10   53.09
   6  -4   3 1065.19   54.69
   1  -6  -3   11.70    6.00
   1  -6  -3    9.00    2.70
  -6   5  -3   23.20    8.10
  -6   5  -3    8.70    2.10
   5   1  -3    8.00    2.10
   6  -5   3   13.90    3.10
  -5  -1   3    9.20    2.30
  -1   6   3    8.80    2.00
   6   0  -3 1632.24   80.39
   0  -6  -3 1789.22   92.89
  -6   6  -3 1605.44   80.49
  -6   0   3 1728.53   81.49
   0   6   3 1674.63   79.89
   6  -6   3 1659.33   81.99
  -6   7  -3  470.55   25.70
  -1  -6  -3  484.15   36.00
   7  -1  -3  476.55   25.60
   1   6   3  483.45   25.10
   6  -7   3  526.55   27.50
  -7   0  -3  427.86   33.10
   7  -7  -3  380.86   21.60
   0   7  -3  396.16   25.50
   0  -7   3  368.26   20.40
  -7   7   3  388.36   32.30
   7   0   3  388.56   22.00
   6  -7  -3   29.60    3.90
  -7   1  -3   27.10    8.90
   1   6  -3   27.20    6.70
  -6   7   3   28.10    9.40
  -1  -6   3   25.60    3.20
   7  -1   3   21.60    3.80
   5  -7  -3 1632.74   79.59
  -7   2  -3 1798.32   91.09
   2   5  -3 1746.63   83.69
  -2  -5   3 1562.14   78.59
   7  -2   3 1592.44   80.19
  -5   7   3 1625.14   94.09
  -7   3  -3  583.54   37.10
   3   4  -3  530.95   29.20
  -7   3  -3  503.25   26.70
   4  -7  -3  510.65   27.20
  -3  -4   3  473.75   26.20
  -4   7   3  527.55   26.20
  -4   7   3  523.05   40.40
   7  -3   3  534.75   27.90
  -7   4  -3    5.60    4.50
   3  -7  -3    7.00    2.30
  -7   4  -3    7.90    2.20
   4   3  -3    6.70    2.40
  -4  -3   3    5.50    1.80
  -3   7   3    5.90    1.70
  -3   7   3    5.50    5.70
   7  -4   3    5.10    2.10
   2  -7  -3 2277.57  107.39
   2  -7  -3 2313.97  122.49
   5   2  -3 2156.58  106.99
  -7   5  -3 2144.89  106.29
   7  -5   3 2235.78  107.49
  -5  -2   3 2316.97  106.49
  -2   7   3 2241.18  105.69
   6   1  -3  468.55   25.70
  -7   6  -3  442.56   25.30
   1  -7  -3  499.65   37.20
   7  -6   3  489.35   26.50
  -1   7   3  472.45   24.70
  -6  -1   3  519.55   26.20
  -7   7  -3   25.10    3.70
   7   0  -3   30.30    3.90
   0  -7  -3   31.70    9.50
   7  -7   3   28.00    4.60
   0   7   3   31.40    3.70
   3   5  -3   12.50    4.10
   5  -8  -3   16.10    3.40
  -8   3  -3   15.80    6.90
  -3  -5   3    8.70    2.20
  -5   8   3    7.60    7.20
   8  -3   3    8.10    2.70
  -8   4  -3 1520.85   78.39
   4  -8  -3 1300.97   65.59
   4   4  -3 1410.26   67.79
  -8   4  -3 1318.67   65.09
  -4  -4   3 1278.27   64.79
   8  -4   3 1337.77   66.39
  -4   8   3 1372.06   83.59
  -4   8   3 1257.17   64.09
   3  -8  -3  517.05   27.80
  -8   5  -3  620.64   40.30
   5   3  -3  511.25   28.30
  -8   5  -3  489.65   26.80
  -3   8   3  559.04   43.20
  -3   8   3  482.15   26.00
  -5  -3   3  481.15   26.60
   8  -5   3  469.05   27.50
   0   0  -4 2860.51  135.99
   0   0  -4 2947.01  135.39
   0   0   4 2825.12  134.99
   1  -1  -4   74.09    6.80
  -1   0  -4   81.19    6.60
   0   1  -4   71.29    6.00
   1  -1  -4   74.99    5.60
   0   1  -4   82.29    6.50
   1   0   4   72.79    5.70
  -1   1   4   78.79    5.90
   1   0   4   70.39    6.10
   0  -1   4   74.89    6.00
   1   0  -4 3871.41  180.88
  -1   1  -4 3972.70  180.98
   1   0  -4 3698.73  181.08
   0  -1  -4 4005.20  181.58
  -1   1  -4 3683.33  181.68
   0   1   4 3742.33  180.58
  -1   0   4 3858.51  180.48
   0   1   4 3991.70  180.68
   1  -1   4 3887.51  179.88
   2  -1  -4 1384.56   72.69
  -1   2  -4 1299.47   72.19
   2  -1  -4 1501.75   72.09
  -1  -1  -4 1645.74   72.29
  -2   1   4 1610.04   71.39
   1   1   4 1386.86   71.09
   1  -2   4 1527.85   71.19
   1   1   4 1479.75   71.59
  -1   3  -4  134.39    9.50
  -2  -1  -4  130.09   10.40
   3  -2  -4  135.79    9.80
  -1   3  -4  139.09    9.70
  -2  -1  -4  134.29    9.70
   3  -2  -4  126.39    8.90
   2   1   4  133.99    8.60
  -3   2   4  136.49    9.10
   2   1   4  131.99    8.80
   1  -3   4  125.79    8.60
   2  -2  -4 2015.30   92.09
   0   2  -4 1957.90   93.59
   2  -2  -4 1966.50   94.39
  -2   0  -4 1963.40   94.09
   2   0   4 1788.12   92.19
  -2   2   4 2071.99   92.99
   0  -2   4 1992.10   92.79
   2   0   4 1802.22   93.39
   1  -2  -4 1436.86   74.89
   1   1  -4 1567.74   73.29
   1   1  -4 1428.56   74.39
   2  -1   4 1455.25   74.19
   2  -1   4 1518.85   72.29
  -1   2   4 1674.23   72.29
  -1   2   4 1497.45   73.49
  -1  -1   4 1542.35   73.59
   2   0  -4   23.10    3.50
   0  -2  -4   21.40    3.80
   2   0  -4   25.40    3.40
  -2   2  -4   25.30    4.10
   0  -2  -4   21.40    3.80
  -2   0   4   22.50    3.60
   2  -2   4   25.90    2.80
   0   2   4   24.80    3.30
   2  -2   4   20.10    3.70
   0   2   4   21.40    3.30
  -1  -2  -4 3107.79  143.99
   3  -1  -4 2802.32  144.59
  -1  -2  -4 3069.29  145.99
  -2   3  -4 3131.49  144.49
   3  -1  -4 3094.49  143.29
  -2   3  -4 3170.68  144.49
   2  -3   4 2982.90  142.79
   1   2   4 3054.49  145.49
   1   2   4 2958.70  142.89
  -3   1   4 3030.00  143.49
  -2   4  -4 1796.22   86.69
  -2  -2  -4 1870.61   87.19
   4  -2  -4 1793.62   85.69
  -2  -2  -4 1744.43   89.69
  -2   4  -4 1824.42   87.69
   4  -2  -4 1779.62   87.29
   2  -4   4 1748.53   85.69
  -4   2   4 1937.51   86.79
   2   2   4 1740.63   85.49
  -2   5  -4   13.70    2.70
  -2   5  -4   17.70    3.70
  -3  -2  -4   12.70    3.50
   5  -3  -4   15.50    3.00
  -3  -2  -4   14.70    4.80
   3   2   4   11.40    2.30
   2  -5   4   15.30    2.50
  -5   3   4   16.40    3.40
   4  -3  -4 2555.44  122.59
  -3  -1  -4 2243.68  123.49
  -1   4  -4 2593.14  123.69
  -1   4  -4 2650.73  122.29
  -3  -1  -4 2617.34  125.79
   3   1   4 2618.14  121.19
  -4   3   4 2797.92  123.09
   1  -4   4 2605.44  121.39
   3   1   4 2559.64  122.09
   3  -3  -4 1087.29   53.99
   0   3  -4 1085.29   53.79
   0   3  -4 1074.19   55.09
  -3   0  -4 1133.49   60.79
  -3   0  -4  919.71   54.69
   3   0   4 1114.19   53.99
   0  -3   4 1100.69   52.79
   3   0   4 1162.88   52.59
  -3   3   4 1126.89   54.29
   1   2  -4  127.69   10.10
   2  -3  -4  124.09    9.20
   1   2  -4  101.09    8.40
  -3   1  -4  113.99    9.60
  -1  -2   4  130.99    8.20
  -2   3   4  125.69   11.80
   3  -1   4  126.79    7.90
  -2   3   4  101.79    8.30
   3  -1   4  118.99    9.30
  -3   2  -4 3052.99  143.09
   1  -3  -4 2943.91  145.49
   2   1  -4 2999.80  142.49
   2   1  -4 3157.38  141.29
   1  -3  -4 2964.40  143.29
  -2  -1   4 3035.30  141.69
   3  -2   4 3005.20  140.29
  -1   3   4 2825.62  141.59
   3   0  -4 1533.35   70.09
  -3   3  -4 1449.85   70.89
   3   0  -4 1518.45   70.09
   0  -3  -4 1364.86   71.69
   0  -3  -4 1478.25   73.79
   3  -3   4 1338.77   71.69
   0   3   4 1495.95   69.79
  -3   0   4 1357.66   70.59
   4  -1  -4   47.00    4.30
   4  -1  -4   39.60    5.50
  -1  -3  -4   50.49    5.30
  -1  -3  -4   65.39    7.90
  -3   4  -4   38.80    4.70
  -4   1   4   46.50    5.40
   3  -4   4   41.20    5.80
   1   3   4   44.70    4.30
  -2  -3  -4 2430.86  123.29
  -2  -3  -4 2572.04  118.59
  -3   5  -4 2372.06  117.89
   5  -2  -4 2351.96  116.89
  -5   2   4 2585.34  118.39
   2   3   4 2417.86  116.99
   3  -5   4 2670.23  121.29
   6  -3  -4  958.00   48.70
  -3   6  -4  914.21   48.10
  -3  -3  -4  927.31   54.39
   3   3   4  935.41   47.30
  -6   3   4 1134.69   49.60
   3  -6   4  964.30   51.29
  -3   7  -4   55.49    5.60
   7  -4  -4   67.89    6.50
  -4  -3  -4   66.09   10.60
   4   3   4   63.29    5.40
   3  -7   4   70.79    8.20
  -2   6  -4 1224.78   62.59
   6  -4  -4 1300.27   63.59
  -4  -2  -4 1319.07   69.89
  -2   6  -4 1365.06   65.69
   4   2   4 1303.47   62.29
  -6   4   4 1271.17   64.09
   5  -4  -4 1102.29   54.49
  -1   5  -4 1138.69   56.29
  -1   5  -4 1107.29   53.59
  -4  -1  -4 1214.08   60.19
  -4  -1  -4 1040.60   56.09
   4   1   4 1127.39   54.39
  -5   4   4 1002.40   54.89
   1  -5   4 1086.49   53.19
  -4   0  -4   21.10    4.60
   0   4  -4   19.60    2.90
   4  -4  -4   20.40    3.10
   0   4  -4   23.00    4.40
  -4   0  -4   24.30    4.30
  -4   4   4   29.20    6.30
   0  -4   4   14.70    2.50
   4   0   4   20.30    3.40
  -4   4   4   17.80    3.70
   1   3  -4 2541.25  122.59
   1   3  -4 2356.46  121.69
   3  -4  -4 2491.25  119.29
  -4   1  -4 2518.95  120.69
   4  -1   4 2574.54  120.29
  -3   4   4 2474.35  119.69
  -1  -3   4 2476.15  118.19
  -3   4   4 2649.83  126.69
  -4   2  -4 1834.12   85.79
   2   2  -4 1796.82   85.99
   2  -4  -4 1766.42   85.19
   4  -2   4 1687.73   85.79
  -2  -2   4 1685.53   83.79
  -2   4   4 1752.52   84.59
  -2   4   4 1772.62   91.19
   3   1  -4   46.30    4.90
   1  -4  -4   43.40    5.50
   1  -4  -4   44.90    7.40
  -4   3  -4   42.10    5.00
  -3  -1   4   39.90    4.60
   4  -3   4   42.20    6.10
  -1   4   4   50.29    4.70
   0  -4  -4 1577.94   78.99
   4   0  -4 1530.35   72.79
   0  -4  -4 1389.56   75.09
  -4   4  -4 1593.54   73.79
   4  -4   4 1365.56   75.69
   0   4   4 1571.44   72.69
  -4   0   4 1520.05   74.09
  -4   5  -4  887.41   45.60
  -1  -4  -4  922.91   51.49
  -1  -4  -4  944.21   46.40
   5  -1  -4  915.71   44.90
  -5   1   4  967.70   47.00
   1   4   4  901.41   44.70
   4  -5   4  808.22   48.20
   6  -2  -4   13.50    2.60
  -2  -4  -4   11.40    5.00
  -4   6  -4   14.80    3.10
   2   4   4   12.90    2.70
  -6   2   4   12.50    3.30
   4  -6   4    7.50    3.80
  -3  -4  -4 1343.07   72.49
  -4   7  -4 1346.97   64.69
   3   4   4 1407.46   63.99
   4  -7   4 1145.59   67.49
   7  -5  -4  555.24   31.00
  -2   7  -4  616.94   33.60
  -5  -2  -4  588.84   38.30
   6  -5  -4   48.30    5.20
  -1   6  -4   51.99    6.60
  -5  -1  -4   48.50    8.30
   5   1   4   53.79    5.70
   1  -6   4   45.60    4.50
   5  -5  -4 1936.71   92.19
  -5   0  -4 1930.51   97.49
  -5   0  -4 2137.09   96.29
   0   5  -4 1866.41   94.49
  -5   5   4 1710.53   91.79
  -5   5   4 1934.41  100.39
   5   0   4 1954.50   92.49
   0  -5   4 1876.71   90.89
   1   4  -4 1057.59   58.59
   4  -5  -4 1092.79   55.29
  -5   1  -4 1178.48   56.59
  -5   1  -4 1199.58   70.09
  -4   5   4 1102.19   55.39
   5  -1   4 1127.29   56.29
  -1  -4   4 1066.19   54.09
  -4   5   4 1158.38   63.99
   3  -5  -4   16.60    3.00
   2   3  -4   11.40    3.60
  -5   2  -4   17.70    3.30
  -2  -3   4   10.70    2.30
  -3   5   4   18.10    3.30
   5  -2   4   13.10    3.40
  -3   5   4   13.20    5.90
  -5   3  -4 2350.86  114.09
   3   2  -4 2403.06  114.59
   2  -5  -4 2316.07  114.29
  -2   5   4 2467.45  113.49
  -2   5   4 2457.75  122.59
  -3  -2   4 2331.17  113.09
   5  -3   4 2364.46  115.59
   1  -5  -4  852.01   51.29
   1  -5  -4  935.11   46.70
   4   1  -4  881.91   44.70
  -5   4  -4  882.61   45.00
  -4  -1   4  863.81   44.70
  -1   5   4  915.31   44.20
   5  -4   4  886.11   47.10
   0  -5  -4   80.59    8.80
   0  -5  -4   90.99   11.60
  -5   5  -4   92.79    7.60
   5   0  -4   92.79    7.30
   0   5   4  105.69    7.30
   5  -5   4  102.69   10.10
  -5   0   4  101.69    8.60
  -1  -5  -4 1604.64   84.89
  -5   6  -4 1541.45   77.09
   6  -1  -4 1603.54   76.59
  -6   1   4 1619.64   78.59
   1   5   4 1565.64   76.19
   5  -6   4 1568.14   81.29
  -2  -5  -4  791.72   48.70
  -5   7  -4  812.82   41.30
   7  -2  -4  855.61   40.70
   5  -7   4  720.63   44.40
   2   5   4  795.92   40.30
   0   6  -4  977.00   51.89
   6  -6  -4  975.30   49.50
  -6   0  -4 1060.89   57.29
   0  -6   4  949.60   48.10
   6   0   4  944.41   49.90
  -6   6   4  983.30   59.39
   5  -6  -4   40.40    4.90
   1   5  -4   43.10    7.10
  -6   1  -4   47.50    8.70
   6  -1   4   39.10    5.30
  -5   6   4   34.50    4.40
  -5   6   4   47.40   10.10
  -1  -5   4   42.70    4.30
   2   4  -4 1318.07   66.89
   4  -6  -4 1273.07   63.59
  -6   2  -4 1278.97   63.49
  -4   6   4 1350.06   63.09
  -4   6   4 1240.28   74.19
  -2  -4   4 1221.58   62.29
   6  -2   4 1348.07   64.89
  -6   3  -4  927.01   46.40
   3   3  -4  935.91   47.90
   3  -6  -4  896.71   46.40
   6  -3   4  939.41   47.90
  -3  -3   4  839.22   45.00
  -3   6   4  930.71   45.60
  -3   6   4  941.11   56.79
  -6   4  -4   10.30    2.80
   2  -6  -4   13.60    3.60
   4   2  -4    9.70    2.90
   2  -6  -4   11.50    6.00
   6  -4   4   16.00    4.20
  -2   6   4   12.40    2.80
  -4  -2   4    8.70    2.50
   5   1  -4 1538.45   76.69
   1  -6  -4 1618.64   79.29
   1  -6  -4 1555.14   85.79
  -6   5  -4 1551.24   77.09
   6  -5   4 1679.03   80.09
  -5  -1   4 1561.34   77.09
  -1   6   4 1547.05   75.79
   6   0  -4  950.40   46.60
   0  -6  -4  908.61   54.59
  -6   6  -4  886.21   46.80
   6  -6   4  902.61   49.60
  -6   0   4  920.31   48.00
   0   6   4  948.31   45.90
   2   5  -4  554.24   33.80
   5  -7  -4  556.94   29.70
   7  -2   4  548.55   30.60
  -2  -5   4  529.45   28.30
  -5   7   4  583.44   42.20
  -5   7   4  514.75   28.00
  -7   3  -4   62.69    6.20
   3   4  -4   59.39    7.70
   4  -7  -4   53.99    6.00
  -4   7   4   59.99   12.70
  -4   7   4   63.49    5.70
   7  -3   4   62.89    7.10
  -3  -4   4   58.19    5.50
   4   3  -4 1442.96   72.29
  -7   4  -4 1423.96   70.89
   3  -7  -4 1427.16   71.39
  -3   7   4 1508.05   84.09
   7  -4   4 1459.55   72.69
  -3   7   4 1452.25   69.79
  -4  -3   4 1370.96   69.89
   2  -7  -4  792.22   52.09
  -7   5  -4  782.02   41.90
   2  -7  -4  833.62   43.70
   5   2  -4  813.62   42.50
  -5  -2   4  812.92   41.90
  -2   7   4  843.32   41.30
   7  -5   4  826.62   44.10
   0   0  -5    5.30    2.00
   0   0  -5    3.70    1.60
   0   0   5    4.40    1.70
  -1   0  -5 2163.18  107.79
   0   1  -5 2209.28  107.79
   0   1  -5 2279.97  107.69
   1  -1  -5 2165.48  108.09
   1  -1  -5 2275.07  106.89
  -1   1   5 2370.16  107.29
   1   0   5 2298.37  107.69
   1   0   5 2333.17  107.09
   0  -1   5 2248.38  107.09
   1   0  -5 2028.50   98.29
   0  -1  -5 1986.90   98.59
  -1   1  -5 2032.20   98.99
   1   0  -5 2032.30   98.29
   1  -1   5 1971.80   97.19
   0   1   5 2122.99   97.79
   0   1   5 2169.68   98.19
   1  -1   5 2102.49   98.49
  -1   0   5 2066.89   97.79
  -1   2  -5  109.29    7.80
   2  -1  -5  100.49    8.20
  -1  -1  -5   99.39    7.70
  -1   2  -5   86.59    8.10
   2  -1  -5   97.99    7.60
  -2   1   5   91.59    7.00
   1  -2   5   97.99    7.00
   1   1   5  103.09    7.70
   1   1   5   91.19    7.70
   3  -2  -5 1646.24   83.89
  -1   3  -5 1732.93   81.89
  -2  -1  -5 1789.62   82.09
   2   1   5 1549.54   81.59
   2   1   5 1567.54   81.29
  -3   2   5 1807.02   81.29
   1  -3   5 1709.43   81.59
  -2   0  -5 1799.52   83.79
   0   2  -5 1705.83   83.19
   2  -2  -5 1663.33   84.89
   0   2  -5 1607.54   83.19
   2   0   5 1740.63   82.49
  -2   2   5 1815.12   82.59
   0  -2   5 1714.13   82.99
   2   0   5 1686.73   83.59
   1  -2  -5   89.09    8.40
   1   1  -5   95.39    7.30
  -2   1  -5  101.09    8.60
   1   1  -5   89.19    7.90
   2  -1   5  101.39    8.20
  -1  -1   5  107.39    8.10
   2  -1   5   99.79    7.00
  -1   2   5  116.09    8.10
   2   0  -5 1246.48   62.69
   2   0  -5 1264.77   61.09
  -2   2  -5 1119.59   62.69
   0  -2  -5 1266.77   61.99
   0   2   5 1215.18   61.39
   2  -2   5 1279.87   59.99
  -2   0   5 1248.28   61.09
   2  -2   5 1346.27   62.09
   3  -1  -5 1463.65   74.29
  -1  -2  -5 1517.15   73.39
   3  -1  -5 1494.95   73.89
   2  -3   5 1453.45   71.69
   2  -3   5 1602.84   74.09
  -3   1   5 1474.55   72.59
  -2  -2  -5    7.60    2.50
   4  -2  -5    2.70    2.50
  -2   4  -5    3.40    2.50
  -2   4  -5    6.30    2.30
  -4   2   5    6.90    2.40
   2   2   5    2.10    1.90
   2  -4   5    8.60    2.60
  -2   5  -5 1559.54   74.39
   5  -3  -5 1436.16   75.19
  -3  -2  -5 1516.35   74.09
  -2   5  -5 1383.36   73.89
  -5   3   5 1597.24   73.39
   3   2   5 1515.85   72.99
  -3  -1  -5 1513.55   73.09
   4  -3  -5 1454.85   73.99
  -1   4  -5 1412.46   72.99
  -1   4  -5 1468.15   72.59
   3   1   5 1513.55   71.59
   3   1   5 1399.66   73.09
  -4   3   5 1598.54   72.09
   1  -4   5 1429.96   71.79
  -3   0  -5   53.39    6.10
   0   3  -5   50.29    5.70
   3  -3  -5   57.89    6.90
   0   3  -5   40.60    5.50
  -3   3   5   59.69    5.80
   3   0   5   48.90    5.10
   3   0   5   40.60    5.70
   0  -3   5   50.89    5.50
   1   2  -5 1826.42   82.99
   2  -3  -5 1607.84   84.89
   1   2  -5 1758.42   84.19
  -3   1  -5 1643.24   84.29
   3  -1   5 1618.04   83.59
  -1  -2   5 1747.33   83.19
  -2   3   5 1731.93   82.69
   1  -3  -5 1475.35   73.89
   2   1  -5 1353.96   73.49
   2   1  -5 1495.15   70.99
  -2  -1   5 1449.06   72.29
   3  -2   5 1567.94   73.29
   3   0  -5  114.99    9.80
   0  -3  -5  127.89    9.60
  -3   3  -5   87.89    9.50
   3   0  -5  120.99    8.50
  -3   0   5  112.29    9.10
   3  -3   5  112.79    9.70
   4  -1  -5 1638.14   78.39
  -3   4  -5 1532.95   79.69
  -1  -3  -5 1614.34   77.89
   4  -1  -5 1675.93   78.59
   1   3   5 1551.04   77.89
  -4   1   5 1519.15   77.29
   3  -4   5 1630.64   78.99
  -3   5  -5 1404.76   72.89
   5  -2  -5 1365.86   73.69
  -2  -3  -5 1499.75   71.79
   2   3   5 1430.66   71.59
   3  -5   5 1532.55   73.39
  -5   2   5 1550.14   71.59
  -3   6  -5   28.70    4.90
   3  -6   5   34.60    5.60
  -6   3   5   30.40    4.70
   3   3   5   32.60    4.80
  -2   6  -5 1081.79   57.29
  -6   4   5 1171.58   56.99
  -4  -1  -5   52.19    7.00
   5  -4  -5   56.99    6.80
  -1   5  -5   67.19    6.90
  -5   4   5   67.49    6.80
   1  -5   5   66.09    6.10
   0   4  -5  996.50   49.50
  -4   0  -5  809.12   49.30
   4  -4  -5  934.31   49.60
   0  -4   5  958.50   47.80
   4   0   5  963.10   49.50
  -4   4   5 1070.19   49.00
   1   3  -5 1491.65   71.29
   3  -4  -5 1383.46   70.59
   4  -1   5 1304.97   69.99
  -1  -3   5 1393.06   68.59
  -3   4   5 1440.56   69.59
  -4   2  -5    1.90    2.20
   2   2  -5    7.20    3.30
   2  -4  -5    6.00    2.90
  -2   4   5    2.70    2.20
  -2  -2   5    7.00    2.70
   4  -2   5    4.30    2.60
   1  -4  -5 1423.66   75.99
  -4   3  -5 1469.65   76.09
   3   1  -5 1613.34   75.79
  -1   4   5 1490.05   74.09
   4  -3   5 1537.85   75.99
  -3  -1   5 1496.55   74.59
   0  -4  -5 1237.48   64.89
  -4   4  -5 1292.87   66.19
   4   0  -5 1297.37   64.69
   4  -4   5 1356.66   66.39
   0   4   5 1300.17   64.19
  -4   0   5 1273.27   64.69
   5  -1  -5   30.00    4.60
  -4   5  -5   31.60    5.50
  -1  -4  -5   29.70    4.50
   4  -5   5   39.40    6.30
  -5   1   5   33.60    4.80
   1   4   5   40.70    5.10
  -4   6  -5  828.62   46.10
  -6   2   5  923.71   44.90
   2   4   5  850.11   44.80
   4  -6   5  907.31   47.50
   0   5  -5  892.71   44.90
  -5   0  -5  745.53   45.10
   5  -5  -5  873.61   44.40
   5   0   5  824.72   44.30
   0  -5   5  832.72   42.30
  -5   5   5  836.72   43.60
   4  -5  -5   59.89    6.90
  -5   1  -5   48.50    7.00
   1   4  -5   68.99    8.00
  -4   5   5   61.39    6.90
   5  -1   5   65.79    7.70
  -1  -4   5   57.39    5.70
   2   3  -5 1455.55   73.69
  -5   2  -5 1377.96   72.49
   3  -5  -5 1473.85   71.99
   5  -2   5 1377.26   72.19
  -3   5   5 1459.15   70.99
  -2  -3   5 1397.66   69.69
   2  -5  -5 1332.37   70.49
   3   2  -5 1476.55   70.89
  -5   3  -5 1362.96   70.39
   5  -3   5 1278.57   70.29
  -3  -2   5 1398.36   68.59
  -2   5   5 1446.16   69.09
   1  -5  -5   26.00    5.60
  -5   4  -5   23.00    4.90
   4   1  -5   34.10    5.30
  -4  -1   5   40.60    5.70
   5  -4   5   27.10    5.90
  -1   5   5   40.10    5.10
   0  -5  -5 1120.09   58.39
   5   0  -5 1153.78   57.79
  -5   5  -5 1156.08   59.29
   5  -5   5 1142.09   60.29
  -5   0   5 1096.19   58.09
   0   5   5 1177.28   57.39
  -6   2  -5  976.00   51.69
   2   4  -5 1000.80   53.69
   4  -6  -5  934.11   50.69
  -2  -4   5  988.60   49.10
   6  -2   5  965.60   51.99
  -4   6   5  977.30   50.09
   3  -6  -5   27.40    5.30
  -6   3  -5   37.90    5.90
   3   3  -5   41.10    6.80
  -3  -3   5   27.80    4.50
  -3   6   5   35.30    5.40
   6  -3   5   26.90    5.80
  -6   4  -5  849.32   45.60
   2  -6  -5  807.12   46.10
   4   2  -5  856.41   45.50
   6  -4   5  782.22   46.10
  -4  -2   5  835.62   44.00
  -2   6   5  919.91   44.30
   0   0  -6  916.31   47.40
   0   0   6  947.11   46.60
   0   0   6  973.90   47.20
   0   1  -6 1850.51   88.69
   0   1  -6 1787.12   88.79
  -1   0  -6 1768.02   88.99
   1  -1  -6 1828.92   89.29
   1   0   6 1942.61   88.29
  -1   1   6 1832.52   88.09
   0  -1   6 1773.32   87.89
   1   0   6 1967.70   88.89
  -1   1  -6   45.80    5.60
   0  -1  -6   55.29    5.70
   1   0  -6   63.09    5.70
   1   0  -6   57.29    5.70
   1  -1   6   55.99    5.60
  -1   0   6   51.39    5.10
   1  -1   6   54.69    4.80
   0   1   6   59.29    5.40
  -1   2  -6 1032.70   51.79
  -1  -1  -6  979.60   51.09
   2  -1  -6 1012.90   51.39
   1   1   6 1078.89   50.79
   1  -2   6 1012.90   49.90
   1  -2   6 1024.50   51.09
  -2   1   6 1009.30   50.29
   3  -2  -6 1712.43   83.89
  -1   3  -6 1728.83   82.79
  -2  -1  -6 1683.63   82.79
  -1   3  -6 1529.85   83.09
  -3   2   6 1742.83   82.09
   1  -3   6 1705.03   81.79
   2   1   6 1802.72   82.69
   2  -2  -6    8.70    3.10
  -2   0  -6    6.30    2.50
   0   2  -6    6.70    2.50
   0   2  -6   10.80    2.80
  -2   2   6    5.90    2.20
   0  -2   6    6.00    2.20
   2   0   6    1.90    2.10
   2   0   6    5.50    2.10
   1  -2  -6 1021.70   52.69
   1   1  -6 1036.00   52.29
  -2   1  -6 1058.19   52.79
   1   1  -6  985.70   51.49
   2  -1   6 1056.89   50.79
  -1  -1   6 1039.10   51.59
  -1   2   6 1036.20   51.49
   2  -1   6 1096.29   52.29
   2   0  -6 1356.06   64.99
   2   0  -6 1280.07   64.09
   0  -2  -6 1340.27   65.09
  -2   2  -6 1244.78   65.39
   2  -2   6 1249.57   62.79
  -2   0   6 1294.37   63.99
   0   2   6 1375.16   64.49
   2  -2   6 1343.67   64.59
   3  -1  -6   45.00    5.50
  -2   3  -6   41.80    5.90
  -1  -2  -6   51.69    5.50
   2  -3   6   52.89    5.80
  -3   1   6   43.90    4.90
   1   2   6   45.90    5.70
  -2  -2  -6  738.83   38.50
   4  -2  -6  750.22   39.90
   2  -4   6  766.02   39.40
   2   2   6  701.33   38.80
  -4   2   6  750.72   37.90
   4  -3  -6   39.80    6.50
  -3  -1  -6   33.50    4.80
  -1   4  -6   27.40    5.30
  -1   4  -6   33.40    4.80
   1  -4   6   29.80    4.90
  -4   3   6   30.80    4.50
   3  -3  -6  987.70   53.69
   0   3  -6  960.60   51.89
   0   3  -6 1068.69   52.29
  -3   0  -6 1035.80   52.39
  -3   3   6 1057.29   51.39
   0  -3   6 1006.70   51.79
   3   0   6 1053.19   52.29
   1   2  -6 1712.63   84.09
   2  -3  -6 1712.93   86.19
  -3   1  -6 1782.22   85.89
   1   2  -6 1693.33   85.09
  -2   3   6 1808.52   84.19
  -1  -2   6 1677.03   84.39
   3  -1   6 1766.22   84.89
   2   1  -6   40.70    4.90
   1  -3  -6   53.89    6.20
  -3   2  -6   35.60    5.70
   2   1  -6   45.80    6.00
  -2  -1   6   47.00    5.40
   3  -2   6   56.39    6.50
  -1   3   6   42.60    5.50
  -3   3  -6  669.13   41.80
   3   0  -6  804.82   42.10
   3   0  -6  784.72   39.80
   0  -3  -6  795.12   41.00
  -3   0   6  764.92   40.10
   3  -3   6  830.22   41.10
   0   3   6  825.52   41.00
  -1  -3  -6 1308.87   67.69
   3  -4   6 1487.95   69.09
  -4   1   6 1413.36   67.59
   1   3   6 1301.57   68.49
   4  -4  -6  901.21   53.39
  -4   0  -6  962.80   51.69
   0   4  -6 1036.70   51.79
  -4   4   6 1103.99   51.09
   1   3  -6   36.20    5.40
  -4   1  -6   24.40    5.00
   3  -4  -6   26.80    5.70
   4  -1   6   29.80    5.40
  -3   4   6   40.00    5.30
  -1  -3   6   40.20    5.50
  -4   2  -6  671.63   40.30
   2   2  -6  738.93   40.40
   2  -4  -6  693.03   40.70
  -2   4   6  814.42   39.50
   4  -2   6  803.82   40.10
  -2  -2   6  735.03   39.40
  -4   3  -6 1128.59   67.49
   3   1  -6 1322.57   68.09
   1  -4  -6 1319.27   66.99
  -1   4   6 1396.16   66.49
   4  -3   6 1439.06   67.09
  -3  -1   6 1333.97   66.09
   0  -4  -6    6.10    2.70
  -4   4  -6    5.20    3.30
   4   0  -6    3.50    2.60
  -4   0   6    5.00    2.50
   4  -4   6    3.00    2.80
   0   4   6    5.10    3.10
   0   0  -7 1090.59   56.09
   0   0   7 1161.18   55.29
   0   0   0    0.00    0.00
_computing_structure_solution     'SHELXT 2014/5 (Sheldrick, 2014)'
;
_shelx_hkl_checksum     28504
_shelx_res_file
;
    SMB_Cs2ReF6_1a_0m_a.res created by SHELXL-2014/7
TITL SMB_Cs2ReF6_1a_0m_a.res in P-3m1
REM Old TITL SMB_Cs2ReF6_1a_0m in P-3m1
REM SHELXT solution in P-3m1
REM R1 0.094,  Rweak 0.003,  Alpha 0.022,  Orientation as input
REM Formula found by SHELXT:  Cs2 F6 Re
CELL  0.71073   6.268   6.268   4.931   90.00   90.00  120.00
ZERR    1.000   0.001   0.001   0.001    0.00    0.00    0.00
LATT  1
SYMM -Y, X-Y, Z
SYMM -X+Y, -X, Z
SYMM Y, X, -Z
SYMM X-Y, -Y, -Z
SYMM -X, -X+Y, -Z
SFAC F Cs RE
UNIT 6 2 1
TEMP -173.110
SIZE 0.108 0.118 0.251
L.S. 12
ACTA
BOND $H
LIST 4
FMAP 2
PLAN 20
WGHT    0.018100    0.141900
EXTI    0.028775
FVAR       0.67091
RE1   3    0.000000    0.000000    0.000000    10.08333    0.00483    0.00483 =
         0.00316    0.00000    0.00000    0.00241
F1    1    0.302692    0.151346    0.216473    10.50000    0.00883    0.01065 =
         0.00745   -0.00117   -0.00235    0.00442
CS1   2    0.333333    0.666667    0.300273    10.16667    0.00661    0.00661 =
         0.00524    0.00000    0.00000    0.00331
HKLF 4
REM  SMB_Cs2ReF6_1a_0m_a.res in P-3m1
REM R1 =  0.0132 for     218 Fo > 4sig(Fo)  and  0.0132 for all     218 data
REM     13 parameters refined using      0 restraints
END
WGHT      0.0181      0.1419
REM Highest difference peak  0.684,  deepest hole -2.923,  1-sigma level  0.228
Q1    1   0.2858  0.5717  0.0576  10.50000  0.05    0.64
Q2    1   0.0000  0.0000  0.2866  10.16667  0.05    0.62
Q3    1   0.0587  0.1174  0.2188  10.50000  0.05    0.61
Q4    1   0.1392  0.1392  0.0000  10.50000  0.05    0.53
Q5    1   0.1745  0.0873  0.3418  10.50000  0.05    0.42
Q6    1   0.2167  0.1083  0.2232  10.50000  0.05    0.39
Q7    1   0.5385  0.8214  0.2995  11.00000  0.05    0.38
Q8    1   0.2918 -0.0758  0.2178  11.00000  0.05    0.37
Q9    1   0.4982  0.2491  0.3208  10.50000  0.05    0.35
Q10   1   0.2182  0.2819  0.2276  11.00000  0.05    0.33
Q11   1   0.0560  0.6183  0.4863  11.00000  0.05    0.31
Q12   1   0.1706  0.1657  0.2173  11.00000  0.05    0.31
Q13   1   0.4499  0.8999  0.0837  10.50000  0.05    0.29
Q14   1   0.4126  0.0340  0.2955  11.00000  0.05    0.27
Q15   1   0.5279  0.4721  0.3960  10.50000  0.05    0.27
Q16   1   0.3957  0.7914  0.4948  10.50000  0.05    0.26
Q17   1   0.2560  0.2347  0.1036  11.00000  0.05    0.26
Q18   1   0.5815  0.1630  0.2525  10.50000  0.05    0.25
Q19   1   0.3722  0.7445  0.6066  10.50000  0.05    0.24
Q20   1   0.4068  0.2034  0.4645  10.50000  0.05    0.24
;
_shelx_res_checksum     92008
