# Supplementary material for: Syntheses, Raman spectroscopy and crystal structures of alkali hexa­fluorido­rhenates(IV) revisited
Source: Acta Crystallogr E Crystallogr Commun. 2018 Apr 6;74(Pt 5):646–9. doi: 10.1107/S2056989018005297 (PMC5947479; doi:10.1107/S2056989018005297)
Supplement: Supplementary file 2 [file e-74-00646-SMB_K2ReF6_1sup2.hkl]

data_SMB_K2ReF6_1                                                               
_shelx_title ' SMB_K2ReF6_1_0m_a.res in P-3     New: P-3m1'                     
_shelx_refln_list_code          4                                               
_shelx_F_calc_maximum      111.16                                               
_exptl_crystal_F_000       167.00                                               
_reflns_d_resolution_high  0.7006                                               
                                                                                
loop_                                                                           
 _space_group_symop_operation_xyz                                               
 'x, y, z'                                                                      
 '-y, x-y, z'                                                                   
 '-x+y, -x, z'                                                                  
 'y, x, -z'                                                                     
 '-x, -x+y, -z'                                                                 
 'x-y, -y, -z'                                                                  
 '-x, -y, -z'                                                                   
 'y, -x+y, -z'                                                                  
 'x-y, x, -z'                                                                   
 '-y, -x, z'                                                                    
 'x, x-y, z'                                                                    
 '-x+y, y, z'                                                                   
                                                                                
_cell_length_a     5.8340                                                       
_cell_length_b     5.8340                                                       
_cell_length_c     4.5460                                                       
_cell_angle_alpha  90.000                                                       
_cell_angle_beta   90.000                                                       
_cell_angle_gamma 120.000                                                       
                                                                                
_shelx_F_squared_multiplier     1.000                                           
                                                                                
loop_                                                                           
 _refln_index_h                                                                 
 _refln_index_k                                                                 
 _refln_index_l                                                                 
 _refln_F_squared_calc                                                          
 _refln_F_squared_meas                                                          
 _refln_F_squared_sigma                                                         
 _refln_observed_status                                                         
   0   1   0       3922.53       4038.32        73.17 o                         
  -1   2   0       6122.60       6166.21       112.39 o                         
   0   2   0        826.80        770.17        15.67 o                         
  -1   3   0       2269.53       2280.18        29.45 o                         
   0   3   0       4147.46       4145.77        73.69 o                         
  -2   4   0       8133.02       8275.23       160.48 o                         
  -1   4   0       1870.06       1836.57        25.25 o                         
   0   4   0        746.46        717.60        16.69 o                         
  -2   5   0       1519.95       1511.56        23.11 o                         
  -1   5   0       2417.59       2428.09        37.81 o                         
   0   5   0        957.48        981.63        25.08 o                         
  -3   6   0       1935.20       1974.16        46.23 o                         
  -2   6   0        553.95        554.58        11.96 o                         
  -1   6   0        844.84        864.93        18.98 o                         
   0   6   0       2557.79       2684.82        71.89 o                         
  -3   7   0        644.28        653.00        14.63 o                         
  -2   7   0       1373.77       1409.40        26.75 o                         
  -1   7   0        642.71        666.29        17.47 o                         
   0   7   0        552.03        586.49        23.81 o                         
  -4   8   0       1703.29       1716.28        51.98 o                         
  -3   8   0        513.55        538.98        14.36 o                         
  -2   8   0        303.15        308.50        13.20 o                         
   0   0   1       4324.44       3923.34       167.78 o                         
  -1   1   1       3331.50       3397.26        63.57 o                         
   0   1   1       7099.93       6841.41       130.69 o                         
  -2   2   1      12356.31      12344.91       212.76 o                         
  -1   2   1       2665.59       2613.14        33.74 o                         
   0   2   1        112.47        122.06         3.76 o                         
  -3   3   1       2207.57       2194.03        40.51 o                         
  -2   3   1       2365.43       2371.19        31.39 o                         
  -1   3   1       4334.76       4333.73        52.02 o                         
   0   3   1       1754.97       1693.76        34.08 o                         
  -4   4   1        280.79        284.27         9.12 o                         
  -3   4   1       3317.21       3319.27        42.78 o                         
  -2   4   1       2043.58       2009.51        26.94 o                         
  -1   4   1       1671.35       1631.07        21.89 o                         
   0   4   1       5283.35       5088.22       101.46 o                         
  -5   5   1       1976.60       2022.71        48.08 o                         
  -4   5   1       1110.10       1125.63        19.66 o                         
  -3   5   1       1199.81       1193.02        19.66 o                         
  -2   5   1       2703.27       2654.61        39.17 o                         
  -1   5   1       1316.10       1314.12        21.75 o                         
   0   5   1       1036.45       1053.47        26.19 o                         
  -6   6   1        822.25        850.86        27.64 o                         
  -5   6   1        830.01        847.37        17.26 o                         
  -4   6   1       3028.33       3031.46        50.01 o                         
  -3   6   1        977.58        981.13        18.30 o                         
  -2   6   1        270.46        278.68         7.46 o                         
  -1   6   1       1644.16       1678.48        29.36 o                         
   0   6   1        811.39        855.76        27.04 o                         
  -7   7   1        410.52        441.50        19.16 o                         
  -6   7   1       1217.79       1254.40        27.59 o                         
  -5   7   1        761.69        754.52        16.45 o                         
  -4   7   1        678.98        674.00        15.72 o                         
  -3   7   1       1350.56       1348.00        25.53 o                         
  -2   7   1        588.97        606.40        14.31 o                         
  -1   7   1        521.73        558.45        16.21 o                         
   0   7   1       1068.16       1179.26        41.41 o                         
  -5   8   1        988.56       1002.14        22.90 o                         
  -4   8   1        567.96        587.60        16.49 o                         
  -3   8   1        457.75        465.86        15.21 o                         
   0   0   2         46.52         78.29         8.91 o                         
  -1   1   2       5619.75       5732.21       111.99 o                         
   0   1   2       2267.49       2275.20        51.67 o                         
  -2   2   2       5094.55       5197.85        92.14 o                         
  -1   2   2       2077.90       2068.50        35.91 o                         
   0   2   2       6221.46       6052.84       106.87 o                         
  -3   3   2       1538.92       1465.20        28.74 o                         
  -2   3   2       4200.18       4252.64        55.10 o                         
  -1   3   2       1922.51       1912.95        26.46 o                         
   0   3   2       1483.30       1418.23        30.99 o                         
  -4   4   2       3245.75       3191.00        66.39 o                         
  -3   4   2       1401.07       1396.95        20.95 o                         
  -2   4   2        185.06        174.58         4.25 o                         
  -1   4   2       2946.96       2869.90        37.98 o                         
   0   4   2       2533.03       2479.23        51.37 o                         
  -5   5   2       1073.31       1081.15        30.74 o                         
  -4   5   2        895.76        868.30        17.51 o                         
  -3   5   2       2206.31       2166.33        36.49 o                         
  -2   5   2       1088.75       1070.37        18.83 o                         
  -1   5   2        922.58        896.03        16.48 o                         
   0   5   2       2078.32       2014.60        50.92 o                         
  -6   6   2        171.11        170.34        11.47 o                         
  -5   6   2       1621.70       1604.70        30.93 o                         
  -4   6   2       1530.27       1540.40        28.73 o                         
  -3   6   2        738.93        730.21        15.27 o                         
  -2   6   2       2046.12       2030.74        34.97 o                         
  -1   6   2        825.62        835.47        19.45 o                         
   0   6   2        170.30        178.03        10.72 o                         
  -6   7   2        533.33        526.29        19.45 o                         
  -5   7   2        487.37        486.70        12.97 o                         
  -4   7   2       1407.31       1389.61        31.77 o                         
  -3   7   2        736.74        721.48        18.63 o                         
  -2   7   2        464.49        460.37        14.43 o                         
  -1   7   2       1035.74       1046.92        24.55 o                         
   0   0   3       3073.61       3454.69       106.19 o                         
  -1   1   3       2010.32       2024.62        58.34 o                         
   0   1   3       1276.94       1159.94        33.41 o                         
  -2   2   3        313.13        314.47        11.03 o                         
  -1   2   3       3897.48       4090.61        59.12 o                         
   0   2   3       4739.65       4925.74        96.00 o                         
  -3   3   3       2756.46       2780.50        56.01 o                         
  -2   3   3       1568.12       1599.55        25.25 o                         
  -1   3   3       1072.60       1080.88        18.37 o                         
   0   3   3       3098.65       3314.91        65.81 o                         
  -4   4   3       2566.62       2567.00        59.90 o                         
  -3   4   3        788.55        770.79        15.41 o                         
  -2   4   3       1918.00       1920.05        29.68 o                         
  -1   4   3       1297.18       1270.74        25.22 o                         
   0   4   3        283.48        299.50        10.67 o                         
  -5   5   3        570.00        570.16        19.08 o                         
  -4   5   3       1951.65       1947.49        35.87 o                         
  -3   5   3       1112.37       1096.51        21.79 o                         
  -2   5   3        586.74        585.30        13.01 o                         
  -1   5   3       1768.17       1755.77        32.79 o                         
   0   5   3        888.90        877.86        31.74 o                         
  -6   6   3        922.73        970.20        38.48 o                         
  -5   6   3        738.63        726.09        19.02 o                         
  -4   6   3        224.42        226.58         8.84 o                         
  -3   6   3       1532.39       1522.66        36.67 o                         
  -2   6   3       1604.01       1598.52        30.97 o                         
  -1   6   3        454.34        458.24        14.17 o                         
   0   6   3        931.82        892.03        31.11 o                         
  -5   7   3        965.40        982.69        23.77 o                         
  -4   7   3        629.42        624.25        17.87 o                         
  -3   7   3        393.28        397.76        14.96 o                         
  -2   7   3       1138.89       1119.53        28.14 o                         
   0   0   4       3901.04       4431.68       158.38 o                         
  -1   1   4        724.11        777.72        23.48 o                         
   0   1   4       2933.70       3162.90        67.74 o                         
  -2   2   4       1168.14       1180.82        34.29 o                         
  -1   2   4       1647.99       1692.62        45.84 o                         
   0   2   4        610.74        636.54        25.33 o                         
  -3   3   4       1331.44       1247.98        34.36 o                         
  -2   3   4        527.57        528.56        13.37 o                         
  -1   3   4       2207.24       2212.11        36.63 o                         
   0   3   4       1391.46       1482.74        43.41 o                         
  -4   4   4        417.86        408.01        17.72 o                         
  -3   4   4       1844.90       1743.47        32.95 o                         
  -2   4   4       2285.04       2256.49        43.00 o                         
  -1   4   4        481.04        488.66        12.10 o                         
   0   4   4        867.11        860.32        32.02 o                         
  -5   5   4       1154.35       1144.66        45.89 o                         
  -4   5   4        960.56        941.64        22.80 o                         
  -3   5   4        436.00        414.94        12.69 o                         
  -2   5   4       1535.72       1470.79        30.70 o                         
  -1   5   4        923.94        925.72        22.03 o                         
   0   5   4        282.28        280.58        20.88 o                         
  -5   6   4        259.71        257.04        11.23 o                         
  -4   6   4        638.68        619.40        18.44 o                         
  -3   6   4        786.57        756.11        25.36 o                         
  -2   6   4        294.15        289.46        11.21 o                         
  -1   6   4       1012.72       1026.45        38.07 o                         
   0   0   5        837.27        942.57        55.57 o                         
  -1   1   5       1734.85       1903.70        48.03 o                         
   0   1   5       1574.68       1747.27        48.09 o                         
  -2   2   5       1852.52       1920.95        53.56 o                         
  -1   2   5        365.76        403.95        11.99 o                         
   0   2   5        678.53        717.22        25.25 o                         
  -3   3   5        341.69        335.45        16.66 o                         
  -2   3   5       1418.17       1395.74        31.81 o                         
  -1   3   5       1246.77       1195.02        36.04 o                         
   0   3   5        284.57        272.62        16.64 o                         
  -4   4   5        514.26        449.68        25.33 o                         
  -3   4   5       1087.08        962.61        45.06 o                         
  -2   4   5        544.29        468.58        15.93 o                         
  -1   4   5       1170.37       1072.28        26.46 o                         
   0   4   5       1253.86       1170.47        43.16 o                         
  -4   5   5        207.52        177.16        10.64 o                         
  -3   5   5        959.33        843.34        23.69 o                         
  -2   5   5        953.19        838.04        22.99 o                         
  -1   5   5        245.17        211.55        12.90 o                         
   0   0   6        538.67        597.49        42.83 o                         
  -1   1   6       1249.16       1315.89        43.06 o                         
   0   1   6        247.54        278.90        15.79 o                         
  -2   2   6        613.31        688.43        26.46 o                         
  -1   2   6        888.77        935.22        23.11 o                         
   0   2   6       1006.73       1016.14        36.00 o                         
  -2   3   6       1096.12       1143.18        28.66 o                         
  -1   3   6        224.21        234.82         9.78 o                         
                                                                                
