# Supplementary material for: Syntheses, Raman spectroscopy and crystal structures of alkali hexa­fluorido­rhenates(IV) revisited
Source: Acta Crystallogr E Crystallogr Commun. 2018 Apr 6;74(Pt 5):646–9. doi: 10.1107/S2056989018005297 (PMC5947479; doi:10.1107/S2056989018005297)
Supplement: Supplementary file 3 [file e-74-00646-SMB_Cs2ReF6_1asup3.hkl]

data_SMB_Cs2ReF6_1a                                                             
_shelx_title ' SMB_Cs2ReF6_1a_0m_a.res in P-3m1'                                
_shelx_refln_list_code          4                                               
_shelx_F_calc_maximum      170.20                                               
_exptl_crystal_F_000       239.00                                               
_reflns_d_resolution_high  0.7013                                               
                                                                                
loop_                                                                           
 _space_group_symop_operation_xyz                                               
 'x, y, z'                                                                      
 '-y, x-y, z'                                                                   
 '-x+y, -x, z'                                                                  
 'y, x, -z'                                                                     
 'x-y, -y, -z'                                                                  
 '-x, -x+y, -z'                                                                 
 '-x, -y, -z'                                                                   
 'y, -x+y, -z'                                                                  
 'x-y, x, -z'                                                                   
 '-y, -x, z'                                                                    
 '-x+y, y, z'                                                                   
 'x, x-y, z'                                                                    
                                                                                
_cell_length_a     6.2680                                                       
_cell_length_b     6.2680                                                       
_cell_length_c     4.9310                                                       
_cell_angle_alpha  90.000                                                       
_cell_angle_beta   90.000                                                       
_cell_angle_gamma 120.000                                                       
                                                                                
_shelx_F_squared_multiplier     1.000                                           
                                                                                
loop_                                                                           
 _refln_index_h                                                                 
 _refln_index_k                                                                 
 _refln_index_l                                                                 
 _refln_F_squared_calc                                                          
 _refln_F_squared_meas                                                          
 _refln_F_squared_sigma                                                         
 _refln_observed_status                                                         
   0   1   0       1157.35       1148.24        17.07 o                         
  -1   2   0      20479.45      20672.14       586.68 o                         
   0   2   0         25.87         36.66         1.58 o                         
  -1   3   0        294.94        271.79         3.22 o                         
   0   3   0      14266.20      13757.53       202.17 o                         
  -2   4   0      21118.70      20068.75       372.20 o                         
  -1   4   0        537.20        506.98         5.92 o                         
   0   4   0         66.82         70.03         1.74 o                         
  -2   5   0        771.16        726.97         9.09 o                         
  -1   5   0       9718.55       9443.47        99.49 o                         
   0   5   0        114.22        115.27         3.42 o                         
  -3   6   0       8560.63       8198.81       137.46 o                         
  -2   6   0         99.10        102.35         2.95 o                         
  -1   6   0        166.79        167.28         3.56 o                         
   0   6   0       8379.73       8130.16       162.95 o                         
  -3   7   0        105.72        105.55         2.43 o                         
  -2   7   0       5751.21       5651.47        72.29 o                         
  -1   7   0        303.29        304.06         6.96 o                         
   0   7   0        409.70        403.93        17.10 o                         
  -4   8   0       6027.55       5812.47       116.66 o                         
  -3   8   0        171.06        172.74         3.96 o                         
  -2   8   0         92.38         96.62         4.14 o                         
  -1   8   0       4285.63       4297.03        65.44 o                         
   0   0   1       2425.04       2202.33        87.01 o                         
  -1   1   1        282.39        283.77         4.55 o                         
   0   1   1      23175.43      24223.42       486.73 o                         
  -2   2   1      28969.45      28585.49       583.11 o                         
  -1   2   1       1102.85       1063.67        11.37 o                         
   0   2   1        934.09       1032.94        15.19 o                         
  -3   3   1       1625.47       1575.86        22.40 o                         
  -2   3   1        329.71        327.08         4.16 o                         
  -1   3   1      14084.88      13682.20       162.18 o                         
   0   3   1        383.86        360.38         6.64 o                         
  -4   4   1        152.27        156.02         3.02 o                         
  -3   4   1      12752.65      12666.46       128.54 o                         
  -2   4   1       1231.61       1183.91        13.91 o                         
  -1   4   1        121.80        115.39         1.84 o                         
   0   4   1      14923.02      14631.38       215.93 o                         
  -5   5   1       7010.67       6711.05       114.63 o                         
  -4   5   1        388.65        372.86         5.32 o                         
  -3   5   1         97.69         98.57         1.96 o                         
  -2   5   1      10927.11      10705.43       118.16 o                         
  -1   5   1        990.85        974.29        12.12 o                         
   0   5   1        218.73        217.80         5.20 o                         
  -6   6   1        553.29        537.79        16.12 o                         
  -5   6   1         78.12         80.53         2.74 o                         
  -4   6   1       9668.81       9397.92       102.42 o                         
  -3   6   1        582.88        570.26         7.68 o                         
  -2   6   1         41.79         43.66         1.35 o                         
  -1   6   1       6989.71       6867.35        83.15 o                         
   0   6   1        602.08        603.58        13.25 o                         
  -7   7   1         60.41         61.17         3.88 o                         
  -6   7   1       5783.11       5578.27        81.16 o                         
  -5   7   1        767.70        743.30        12.41 o                         
  -4   7   1        126.87        127.46         2.62 o                         
  -3   7   1       5404.97       5207.86        67.51 o                         
  -2   7   1        195.26        199.77         4.22 o                         
  -1   7   1         45.65         49.86         2.06 o                         
   0   7   1       5053.10       5054.09       105.84 o                         
  -7   8   1        262.38        250.08         6.47 o                         
  -6   8   1         15.04         18.25         2.59 o                         
  -5   8   1       4967.33       4830.67        68.58 o                         
  -4   8   1        443.45        435.71         8.27 o                         
  -3   8   1         35.73         41.03         1.86 o                         
  -2   8   1       4973.92       4942.21        68.66 o                         
  -1   8   1        411.70        415.25         9.31 o                         
   0   0   2       1862.94       2095.58        50.43 o                         
  -1   1   2      16811.95      16603.23       367.87 o                         
   0   1   2       1491.45       1475.68        29.89 o                         
  -2   2   2       5228.93       5349.62        72.50 o                         
  -1   2   2         28.72         38.86         1.04 o                         
   0   2   2      16374.21      16819.03       261.46 o                         
  -3   3   2         76.97         74.31         2.03 o                         
  -2   3   2      15023.79      15120.23       153.05 o                         
  -1   3   2       1807.46       1772.20        19.00 o                         
   0   3   2         14.90         19.87         1.43 o                         
  -4   4   2      10150.06      10210.57       144.42 o                         
  -3   4   2       1250.63       1229.40        13.13 o                         
  -2   4   2        440.33        432.63         5.54 o                         
  -1   4   2      10276.85      10379.22       108.43 o                         
   0   4   2       2721.24       2695.79        46.56 o                         
  -5   5   2       1230.56       1222.62        23.95 o                         
  -4   5   2         13.37         17.92         1.05 o                         
  -3   5   2       7382.03       7268.16        83.37 o                         
  -2   5   2        776.42        774.59         9.74 o                         
  -1   5   2         27.55         33.82         1.97 o                         
   0   5   2       8858.17       8940.17       149.18 o                         
  -6   6   2         71.11         74.09         3.86 o                         
  -5   6   2       6802.11       6868.67        89.27 o                         
  -4   6   2       1692.16       1662.83        19.99 o                         
  -3   6   2         12.85         16.45         0.97 o                         
  -2   6   2       6999.05       7054.10        87.19 o                         
  -1   6   2       1045.62       1046.01        14.70 o                         
   0   6   2         66.83         68.82         3.18 o                         
  -7   7   2       3361.74       3351.55        72.72 o                         
  -6   7   2        609.39        610.69        11.49 o                         
  -5   7   2         45.08         46.61         2.03 o                         
  -4   7   2       6328.71       6391.21        75.29 o                         
  -3   7   2        957.11        965.47        14.76 o                         
  -2   7   2         12.36         19.59         2.33 o                         
  -1   7   2       4259.32       4241.83        57.97 o                         
   0   7   2        397.23        400.92        11.43 o                         
  -6   8   2       4020.32       4060.51        62.60 o                         
  -5   8   2        691.19        685.22        13.43 o                         
  -4   8   2         34.27         36.24         1.86 o                         
  -3   8   2       4119.44       4255.55        57.03 o                         
  -2   8   2        898.18        897.50        15.32 o                         
   0   0   3       9178.96       9999.87       269.46 o                         
  -1   1   3       2596.48       2500.18        46.36 o                         
   0   1   3        124.99        140.55         3.93 o                         
  -2   2   3        386.05        391.94         8.01 o                         
  -1   2   3      12172.29      12799.83       147.57 o                         
   0   2   3       6315.42       6312.49        96.95 o                         
  -3   3   3       8650.33       8686.17       128.76 o                         
  -2   3   3       2274.67       2347.46        25.08 o                         
  -1   3   3         15.02         19.62         0.98 o                         
   0   3   3      11056.78      11234.39       166.08 o                         
  -4   4   3       3631.83       3603.41        58.67 o                         
  -3   4   3         81.58         87.24         1.89 o                         
  -2   4   3       6588.60       6942.81        75.14 o                         
  -1   4   3       2037.70       2051.96        24.95 o                         
   0   4   3        165.90        159.35         4.76 o                         
  -5   5   3         16.60         22.57         2.33 o                         
  -4   5   3       7319.27       7481.88        86.04 o                         
  -3   5   3       1598.62       1625.61        19.12 o                         
  -2   5   3        131.74        136.38         3.84 o                         
  -1   5   3       6050.94       6068.40        72.49 o                         
   0   5   3       1424.99       1427.32        26.72 o                         
  -6   6   3       3882.94       4060.94        82.97 o                         
  -5   6   3       1450.17       1500.18        22.64 o                         
  -4   6   3         90.38         90.42         2.43 o                         
  -3   6   3       5561.88       5667.06        72.46 o                         
  -2   6   3       2407.88       2476.89        33.42 o                         
  -1   6   3         17.66         20.04         1.50 o                         
   0   6   3       3785.00       3819.40        76.65 o                         
  -7   7   3        825.76        864.90        22.30 o                         
  -6   7   3         54.61         57.47         2.90 o                         
  -5   7   3       3716.69       3860.17        56.09 o                         
  -4   7   3       1177.47       1170.43        18.21 o                         
  -3   7   3         11.65         13.52         1.36 o                         
  -2   7   3       5047.43       5121.29        69.11 o                         
  -1   7   3       1080.99       1082.93        18.23 o                         
   0   7   3         63.58         64.61         4.28 o                         
  -5   8   3         30.23         26.09         2.65 o                         
  -4   8   3       3032.52       3051.26        47.48 o                         
  -3   8   3       1077.15       1118.78        19.01 o                         
   0   0   4       6234.82       6757.22       183.59 o                         
  -1   1   4        160.70        168.27         4.52 o                         
   0   1   4       8815.24       9241.72       144.33 o                         
  -2   2   4       4395.13       4490.53        75.90 o                         
  -1   2   4       3468.51       3441.43        45.21 o                         
   0   2   4         50.44         52.22         2.44 o                         
  -3   3   4       2482.68       2475.94        41.17 o                         
  -2   3   4        285.03        282.05         4.67 o                         
  -1   3   4       6904.67       7087.13        79.17 o                         
   0   3   4       3326.52       3296.99        57.25 o                         
  -4   4   4         41.44         44.79         2.62 o                         
  -3   4   4       5839.68       5913.47        68.53 o                         
  -2   4   4       3987.06       4082.72        49.46 o                         
  -1   4   4         97.01        100.92         2.99 o                         
   0   4   4       3530.45       3444.09        66.56 o                         
  -5   5   4       4247.39       4387.00        76.15 o                         
  -4   5   4       2520.97       2510.43        32.02 o                         
  -3   5   4         28.45         32.52         1.78 o                         
  -2   5   4       5314.13       5609.04        72.05 o                         
  -1   5   4       1998.57       2025.48        27.93 o                         
   0   5   4        225.32        214.43         7.09 o                         
  -6   6   4       2089.93       2202.60        47.94 o                         
  -5   6   4         95.88         99.19         3.60 o                         
  -4   6   4       2861.52       2928.64        40.71 o                         
  -3   6   4       2073.50       2124.23        30.32 o                         
  -2   6   4         27.80         26.91         1.96 o                         
  -1   6   4       3530.20       3589.76        49.61 o                         
   0   6   4       2050.82       2071.62        44.38 o                         
  -5   7   4       1200.51       1246.63        23.89 o                         
  -4   7   4        137.53        137.17         4.25 o                         
  -3   7   4       3182.21       3154.70        48.04 o                         
  -2   7   4       1789.25       1817.85        28.02 o                         
   0   0   5         10.83          9.79         2.24 o                         
  -1   1   5       5059.70       5215.69        82.59 o                         
   0   1   5       4532.17       4728.31        75.16 o                         
  -2   2   5       3947.40       3928.11        67.31 o                         
  -1   2   5        215.90        220.41         4.18 o                         
   0   2   5       2793.55       2836.99        49.37 o                         
  -3   3   5        121.60        112.48         4.50 o                         
  -2   3   5       4013.55       3882.21        50.53 o                         
  -1   3   5       3324.05       3383.16        50.07 o                         
   0   3   5        252.57        254.54         8.48 o                         
  -4   4   5       2282.81       2168.30        55.08 o                         
  -3   4   5       3357.47       3289.54        45.08 o                         
  -2   4   5          8.77         11.06         1.51 o                         
  -1   4   5       3568.80       3535.11        48.53 o                         
   0   4   5       2928.52       2927.47        60.20 o                         
  -5   5   5       1968.29       1881.60        40.44 o                         
  -4   5   5        141.69        136.74         4.57 o                         
  -3   5   5       3397.55       3323.36        47.73 o                         
  -2   5   5       3288.63       3234.52        46.58 o                         
  -1   5   5         71.47         74.95         3.43 o                         
   0   5   5       2580.83       2575.62        53.90 o                         
  -4   6   5       2283.49       2275.17        48.17 o                         
  -3   6   5         70.05         71.46         3.70 o                         
  -2   6   5       1881.40       1929.02        32.29 o                         
   0   0   6       2128.18       2132.00        61.21 o                         
  -1   1   6       4222.64       4214.23        71.50 o                         
   0   1   6        133.32        123.69         4.26 o                         
  -2   2   6         14.65         14.13         1.87 o                         
  -1   2   6       2371.73       2329.01        29.95 o                         
   0   2   6       3011.27       2969.73        51.56 o                         
  -3   3   6       2407.74       2312.69        44.51 o                         
  -2   3   6       4038.60       3918.13        51.01 o                         
  -1   3   6        113.01        103.57         3.45 o                         
   0   3   6       1821.78       1764.70        34.78 o                         
  -4   4   6       2430.73       2273.80        89.99 o                         
  -3   4   6         73.78         73.60         3.33 o                         
  -2   4   6       1703.97       1671.40        26.74 o                         
  -1   4   6       3199.52       3059.29        54.66 o                         
   0   4   6         10.07         10.29         2.53 o                         
   0   0   7       2689.16       2544.40        88.86 o                         
                                                                                
