# Supplementary material for: Syntheses, Raman spectroscopy and crystal structures of alkali hexa­fluorido­rhenates(IV) revisited
Source: Acta Crystallogr E Crystallogr Commun. 2018 Apr 6;74(Pt 5):646–9. doi: 10.1107/S2056989018005297 (PMC5947479; doi:10.1107/S2056989018005297)
Supplement: Supplementary file 4 [file e-74-00646-SMB_Rb2ReF6_jsup4.hkl]

data_SMB_Rb2ReF6_j                                                              
_shelx_title ' SMB_Rb2ReF6_j_0m_a.res in P-3m1'                                 
_shelx_refln_list_code          4                                               
_shelx_F_calc_maximum      136.43                                               
_exptl_crystal_F_000       203.00                                               
_reflns_d_resolution_high  0.8431                                               
                                                                                
loop_                                                                           
 _space_group_symop_operation_xyz                                               
 'x, y, z'                                                                      
 '-y, x-y, z'                                                                   
 '-x+y, -x, z'                                                                  
 'y, x, -z'                                                                     
 'x-y, -y, -z'                                                                  
 '-x, -x+y, -z'                                                                 
 '-x, -y, -z'                                                                   
 'y, -x+y, -z'                                                                  
 'x-y, x, -z'                                                                   
 '-y, -x, z'                                                                    
 '-x+y, y, z'                                                                   
 'x, x-y, z'                                                                    
                                                                                
_cell_length_a     5.9926                                                       
_cell_length_b     5.9926                                                       
_cell_length_c     4.7177                                                       
_cell_angle_alpha  90.000                                                       
_cell_angle_beta   90.000                                                       
_cell_angle_gamma 120.000                                                       
                                                                                
_shelx_F_squared_multiplier     1.000                                           
                                                                                
loop_                                                                           
 _refln_index_h                                                                 
 _refln_index_k                                                                 
 _refln_index_l                                                                 
 _refln_F_squared_calc                                                          
 _refln_F_squared_meas                                                          
 _refln_F_squared_sigma                                                         
 _refln_observed_status                                                         
   0   1   0       2336.79       2232.91        61.94 o                         
  -1   2   0      11703.78      11435.89       315.66 o                         
   0   2   0        196.81        127.84         5.20 o                         
  -1   3   0        992.39        916.68        19.78 o                         
   0   3   0       7713.61       7767.57       216.55 o                         
  -2   4   0      12482.10      12529.03       366.22 o                         
  -1   4   0        971.25        910.38        20.40 o                         
   0   4   0        238.65        223.22         9.30 o                         
  -2   5   0        905.23        880.84        20.92 o                         
  -1   5   0       4418.28       4516.39        97.09 o                         
   0   5   0        331.52        353.09        16.69 o                         
  -3   6   0       3526.17       3510.13       103.93 o                         
  -2   6   0        185.15        198.72         7.99 o                         
  -1   6   0        323.07        364.36        14.82 o                         
   0   6   0       3676.38       4021.75       144.40 o                         
  -3   7   0        214.50        243.98         9.91 o                         
   0   0   1       3342.34       3416.18       219.86 o                         
  -1   1   1       1332.64       1427.25        40.08 o                         
   0   1   1      13276.14      15646.41       452.20 o                         
  -2   2   1      18612.13      20328.87       531.83 o                         
  -1   2   1       1750.09       1691.29        32.88 o                         
   0   2   1        143.51        276.36         9.85 o                         
  -3   3   1       1703.97       1729.76        46.58 o                         
  -2   3   1        977.56        894.16        18.81 o                         
  -1   3   1       7712.18       7710.60       141.81 o                         
   0   3   1        880.10        836.55        25.01 o                         
  -4   4   1          6.99          9.13         3.95 o                         
  -3   4   1       6176.26       6190.24       126.80 o                         
  -2   4   1       1429.10       1333.06        28.76 o                         
  -1   4   1        562.46        512.97        11.76 o                         
   0   4   1       8079.92       8205.23       220.00 o                         
  -5   5   1       3153.62       3303.74       104.88 o                         
  -4   5   1        567.68        584.47        15.96 o                         
  -3   5   1        378.37        347.38        10.26 o                         
  -2   5   1       4944.20       4855.02        98.43 o                         
  -1   5   1        917.41        940.56        22.95 o                         
   0   5   1        393.92        413.64        20.43 o                         
  -6   6   1        484.31        514.45        33.25 o                         
  -5   6   1        246.60        259.23        11.44 o                         
  -4   6   1       4485.23       4477.97       100.20 o                         
  -3   6   1        579.52        608.00        16.64 o                         
  -2   6   1         15.69         12.93         3.63 o                         
  -1   6   1       2740.54       2880.90        71.74 o                         
   0   6   1        486.57        558.12        30.73 o                         
   0   0   2        492.17        735.17        37.62 o                         
  -1   1   2       9329.68       8970.23       290.61 o                         
   0   1   2       1735.56       1767.66        70.21 o                         
  -2   2   2       4770.25       4875.57       131.21 o                         
  -1   2   2        505.98        465.09        11.08 o                         
   0   2   2       9356.85      10104.21       313.10 o                         
  -3   3   2        429.79        361.05        14.38 o                         
  -2   3   2       7366.79       7284.25       137.87 o                         
  -1   3   2       1606.13       1591.26        33.93 o                         
   0   3   2        292.22        258.89        10.97 o                         
  -4   4   2       4864.87       4651.86       141.09 o                         
  -3   4   2       1078.14       1015.78        22.66 o                         
  -2   4   2         41.00         38.76         3.13 o                         
  -1   4   2       4806.23       4708.64        90.63 o                         
   0   4   2       2175.75       2182.03        65.38 o                         
  -5   5   2        833.12        831.48        34.64 o                         
  -4   5   2        146.17        155.73         7.25 o                         
  -3   5   2       3323.63       3272.29        74.35 o                         
  -2   5   2        723.05        699.74        18.68 o                         
  -1   5   2        202.29        206.61         8.70 o                         
   0   5   2       3458.40       3462.32       134.82 o                         
  -5   6   2       2507.97       2489.15        68.76 o                         
  -4   6   2       1205.12       1178.43        33.61 o                         
  -3   6   2        122.54        129.06         6.97 o                         
  -2   6   2       2910.78       2943.20        74.55 o                         
  -1   6   2        629.90        696.16        25.67 o                         
   0   0   3       4405.88       4608.42       207.44 o                         
  -1   1   3       1872.88       1691.64        63.02 o                         
   0   1   3         90.69         64.15         6.51 o                         
  -2   2   3         18.91          4.11         4.43 o                         
  -1   2   3       5805.77       5876.51       124.08 o                         
   0   2   3       4695.07       4447.10       134.82 o                         
  -3   3   3       3891.44       3664.32       115.39 o                         
  -2   3   3       1479.99       1509.59        32.46 o                         
  -1   3   3        142.40        129.11         6.31 o                         
   0   3   3       4735.42       4640.62       133.49 o                         
  -4   4   3       2364.81       2132.17        80.37 o                         
  -3   4   3         49.15         54.57         4.73 o                         
  -2   4   3       2692.82       2491.50        53.87 o                         
  -1   4   3       1185.92       1212.21        29.64 o                         
   0   4   3          2.23         -1.45         4.52 o                         
  -5   5   3         91.68         88.14        10.54 o                         
  -4   5   3       2754.00       2571.88        64.31 o                         
  -3   5   3        919.05        924.53        25.33 o                         
  -2   5   3         16.45         26.95         4.56 o                         
  -1   5   3       2340.02       2224.44        64.17 o                         
   0   5   3        749.37        757.26        39.13 o                         
  -3   6   3       1990.63       1882.60        60.10 o                         
   0   0   4       3861.72       4072.86       213.68 o                         
  -1   1   4         11.74         22.22         6.72 o                         
   0   1   4       3672.03       3659.02       127.87 o                         
  -2   2   4       1422.98       1488.85        59.03 o                         
  -1   2   4       1703.05       1255.57        65.11 o                         
   0   2   4         26.18         34.15         7.49 o                         
  -3   3   4       1202.31       1206.84        65.39 o                         
  -2   3   4          0.37          5.52         4.77 o                         
  -1   3   4       2681.51       2689.02        62.09 o                         
   0   3   4       1485.66       1494.81        55.49 o                         
  -4   4   4         14.87         27.68         9.74 o                         
  -3   4   4       2127.43       2026.56        67.39 o                         
  -2   4   4       2129.52       2077.62        49.87 o                         
  -1   4   4          8.52         17.13         5.14 o                         
   0   4   4        997.76       1063.95        43.24 o                         
   0   0   5        110.06        133.00        24.23 o                         
  -1   1   5       1690.99       1768.36        66.36 o                         
   0   1   5       1686.07       1925.95        71.62 o                         
  -2   2   5       1663.17       1916.46        71.81 o                         
  -1   2   5          2.30          7.97         5.99 o                         
   0   2   5        621.18        729.09        38.05 o                         
  -2   3   5       1257.95       1303.01        41.93 o                         
  -1   3   5       1180.07       1202.73        59.20 o                         
                                                                                
