# Supplementary material for: Syntheses, Raman spectroscopy and crystal structures of alkali hexa­fluorido­rhenates(IV) revisited
Source: Acta Crystallogr E Crystallogr Commun. 2018 Apr 6;74(Pt 5):646–9. doi: 10.1107/S2056989018005297 (PMC5947479; doi:10.1107/S2056989018005297)
Supplement: Supplementary file 5 [file e-74-00646-SMB_ReF6_fsup5.hkl]

data_SMB_ReF6_f                                                                 
_shelx_title ' SMB_ReF6_f_0m_a.res in P-3m1'                                    
_shelx_refln_list_code          4                                               
_shelx_F_calc_maximum      135.64                                               
_exptl_crystal_F_000       203.00                                               
_reflns_d_resolution_high  0.8512                                               
                                                                                
loop_                                                                           
 _space_group_symop_operation_xyz                                               
 'x, y, z'                                                                      
 '-y, x-y, z'                                                                   
 '-x+y, -x, z'                                                                  
 'y, x, -z'                                                                     
 'x-y, -y, -z'                                                                  
 '-x, -x+y, -z'                                                                 
 '-x, -y, -z'                                                                   
 'y, -x+y, -z'                                                                  
 'x-y, x, -z'                                                                   
 '-y, -x, z'                                                                    
 '-x+y, y, z'                                                                   
 'x, x-y, z'                                                                    
                                                                                
_cell_length_a     5.9987                                                       
_cell_length_b     5.9987                                                       
_cell_length_c     4.7227                                                       
_cell_angle_alpha  90.000                                                       
_cell_angle_beta   90.000                                                       
_cell_angle_gamma 120.000                                                       
                                                                                
_shelx_F_squared_multiplier     1.000                                           
                                                                                
loop_                                                                           
 _refln_index_h                                                                 
 _refln_index_k                                                                 
 _refln_index_l                                                                 
 _refln_F_squared_calc                                                          
 _refln_F_squared_meas                                                          
 _refln_F_squared_sigma                                                         
 _refln_observed_status                                                         
   0   1   0       2349.66       2324.63        65.52 o                         
  -1   2   0      11537.27       8317.67       436.41 o                         
   0   2   0        187.60         95.21         3.33 o                         
  -1   3   0        940.47        835.68        26.25 o                         
   0   3   0       7384.31       4799.39       178.65 o                         
  -2   4   0      11970.79       9820.35       373.85 o                         
  -1   4   0        924.90        810.81        17.84 o                         
   0   4   0        210.33        191.79         7.59 o                         
  -2   5   0        861.07        752.54        16.59 o                         
  -1   5   0       4004.71       3995.24        88.41 o                         
   0   5   0        277.41        259.48        10.91 o                         
  -3   6   0       3115.26       3013.91        91.78 o                         
  -2   6   0        151.71        154.87         4.69 o                         
  -1   6   0        271.80        261.26         7.90 o                         
   0   6   0       3203.65       2960.24       104.68 o                         
  -3   7   0        168.20        186.79         6.76 o                         
   0   0   1       3335.44       4024.25       171.91 o                         
  -1   1   1       1307.17       1700.17        64.54 o                         
  -2   2   1      18399.10      19418.93       619.72 o                         
  -1   2   1       1742.29       1827.94        37.11 o                         
  -3   3   1       1696.34       1870.88        61.80 o                         
  -2   3   1        976.46        947.55        19.96 o                         
  -1   3   1       7474.79       7786.42       268.86 o                         
   0   3   1        820.45        813.99        21.76 o                         
  -4   4   1          6.28         11.95         1.58 o                         
  -3   4   1       5842.38       5908.76       118.75 o                         
  -2   4   1       1364.63       1376.46        29.39 o                         
  -1   4   1        528.08        480.43         9.81 o                         
   0   4   1       7621.69       7643.22       253.00 o                         
  -5   5   1       2790.41       2810.84        93.36 o                         
  -4   5   1        495.65        501.66        12.09 o                         
  -3   5   1        333.72        310.79         7.33 o                         
  -2   5   1       4551.25       4504.49        93.80 o                         
  -1   5   1        857.41        810.89        17.29 o                         
   0   5   1        373.00        358.42        14.03 o                         
  -6   6   1        417.89        413.89        16.90 o                         
  -5   6   1        219.70        202.22         6.85 o                         
  -4   6   1       4022.29       3922.81        90.25 o                         
  -3   6   1        507.15        482.65        11.08 o                         
  -2   6   1          9.93         18.53         1.85 o                         
  -1   6   1       2383.40       2365.68        70.42 o                         
   0   6   1        418.23        424.62        20.51 o                         
  -1   1   2       9338.51      10362.67       363.68 o                         
   0   1   2       1759.64       1521.82       132.69 o                         
  -2   2   2       4738.57       5839.26       201.99 o                         
  -1   2   2        510.26        514.69        11.43 o                         
   0   2   2       9321.03       9713.47       412.72 o                         
  -3   3   2        406.82        420.17        14.15 o                         
  -2   3   2       7232.27       8409.70       191.21 o                         
  -1   3   2       1634.72       1785.66        35.46 o                         
   0   3   2        305.32        258.73         9.70 o                         
  -4   4   2       4578.83       5038.04       143.78 o                         
  -3   4   2       1018.96       1126.66        26.89 o                         
  -2   4   2         41.28         53.32         2.03 o                         
  -1   4   2       4581.36       5098.14        99.31 o                         
   0   4   2       2083.42       2396.07        72.35 o                         
  -5   5   2        792.90        810.65        34.38 o                         
  -4   5   2        141.17        147.61         5.03 o                         
  -3   5   2       3037.95       3388.59        71.32 o                         
  -2   5   2        641.79        715.77        15.91 o                         
  -1   5   2        182.54        198.64         5.87 o                         
   0   5   2       3154.00       3649.31       195.90 o                         
  -5   6   2       2234.96       2351.78        62.95 o                         
  -4   6   2       1104.89       1114.30        29.13 o                         
  -3   6   2        109.26        113.56         3.85 o                         
  -2   6   2       2594.61       2650.24        64.59 o                         
  -1   6   2        559.60        601.18        25.74 o                         
   0   0   3       4604.10       5794.38       285.65 o                         
  -1   1   3       1997.89       2276.82        88.40 o                         
   0   1   3        105.70         65.08         5.11 o                         
  -2   2   3         15.31         19.77         3.15 o                         
  -1   2   3       5838.15       7110.07       157.22 o                         
   0   2   3       4711.70       4503.27       232.14 o                         
  -3   3   3       3737.60       3970.46       120.86 o                         
  -2   3   3       1463.20       1746.11        36.00 o                         
  -1   3   3        147.99        138.37         4.37 o                         
   0   3   3       4702.23       5101.01       164.38 o                         
  -4   4   3       2280.66       2080.05        65.78 o                         
  -3   4   3         50.53         56.04         2.67 o                         
  -2   4   3       2615.64       2887.29        60.25 o                         
  -1   4   3       1178.50       1209.72        25.07 o                         
   0   4   3          1.76          5.63         2.02 o                         
  -5   5   3         89.56         88.15         7.76 o                         
  -4   5   3       2611.71       2791.18        72.56 o                         
  -3   5   3        911.60       1007.43        25.63 o                         
  -2   5   3         18.58         25.94         2.33 o                         
  -1   5   3       2148.83       2225.25        59.42 o                         
   0   5   3        659.50        547.39        46.38 o                         
   0   0   4       4015.37       4468.91       221.21 o                         
  -1   1   4         21.07         23.72         3.49 o                         
   0   1   4       3806.71       4631.48       159.33 o                         
  -2   2   4       1510.59       1606.55        68.00 o                         
  -1   2   4       1798.91       1430.07        48.76 o                         
   0   2   4         31.62         32.33         4.17 o                         
  -3   3   4       1262.24       1381.46        47.26 o                         
  -2   3   4          0.96          6.72         2.17 o                         
  -1   3   4       2639.97       2229.96        78.16 o                         
   0   3   4       1478.62       1367.30        51.11 o                         
  -4   4   4         18.69         30.03         3.99 o                         
  -3   4   4       2105.70       1966.44        50.02 o                         
  -2   4   4       2112.32       1990.72        47.18 o                         
  -1   4   4         11.72         11.78         3.01 o                         
   0   4   4        976.91        970.91        32.99 o                         
  -1   1   5       1758.20       1676.80        60.19 o                         
   0   1   5       1807.69       1814.96        64.73 o                         
  -2   2   5       1770.65       1680.89        65.22 o                         
  -1   2   5          0.35          2.38         2.53 o                         
   0   2   5        691.18        738.73        30.79 o                         
  -2   3   5       1323.10       1267.87        44.27 o                         
  -1   3   5       1246.06        880.33        44.68 o                         
                                                                                
